# Supplementary material for: Social contagion of academic behavior: Comparing social networks of close friends and admired peers
Source: PLoS One. 2022 Mar 24;17(3):e0265385. doi: 10.1371/journal.pone.0265385 (PMC8947254; doi:10.1371/journal.pone.0265385)
Supplement: S1 File — (ZIP) [file pone.0265385.s002.zip]

Archive with 6 entries (6 files):
- W1_FRIEND.csv
- __MACOSX/._W1_FRIEND.csv
- W1W2_engagement.csv
- __MACOSX/._W1W2_engagement.csv
- W2_FRIEND.csv
- __MACOSX/._W2_FRIEND.csv
