# Supplementary material for: Social contagion of academic behavior: Comparing social networks of close friends and admired peers
Source: PLoS One. 2022 Mar 24;17(3):e0265385. doi: 10.1371/journal.pone.0265385 (PMC8947254; doi:10.1371/journal.pone.0265385)
Supplement: S1 File — (ZIP) [file pone.0265385.s002.zip › W1_FRIEND.csv]

STUDID	CLASS	PNAFC1W1	PNAFC2W1	PNAFC3W1	PNAFC4W1	PNAFC5W1	PNAFC6W1	PNAFC7W1	PNAFC8W1	PNAFC9W1	PNAFC10W1
10101	1	10102	10104	10103	10109	88888	88888	88888	88888	88888	88888
10102	1	10101	10103	10106	10107	10109	10110	88888	88888	88888	88888
10103	1	10101	10102	10104	10107	10108	10109	88888	88888	88888	88888
10104	1	10102	10103	10107	10108	10109	88888	88888	88888	88888	88888
10105	1	10102	10106	10109	10124	10110	10125	88888	88888	88888	88888
10106	1	10107	10124	10105	88888	88888	88888	88888	88888	88888	88888
10107	1	10103	88888	88888	88888	88888	88888	88888	88888	88888	88888
10108	1	10103	10109	88888	88888	88888	88888	88888	88888	88888	88888
10109	1	10102	10101	10103	10108	88888	88888	88888	88888	88888	88888
10110	1	10109	10102	10101	10103	10107	10125	10105	88888	88888	88888
10111	1	10125	10107	88888	88888	88888	88888	88888	88888	88888	88888
10112	1	10113	10114	10123	10116	88888	88888	88888	88888	88888	88888
10113	1	10114	10118	10119	10123	10116	10115	88888	88888	88888	88888
10114	1	10112	10113	10116	10118	10123	88888	88888	88888	88888	88888
10115	1	10117	10118	10119	10120	88888	88888	88888	88888	88888	88888
10116	1	10123	88888	88888	88888	88888	88888	88888	88888	88888	88888
10117	1	10113	10120	10119	88888	88888	88888	88888	88888	88888	88888
10118	1	10117	88888	88888	88888	88888	88888	88888	88888	88888	88888
10119	1	10113	10115	10117	10118	10120	88888	88888	88888	88888	88888
10120	1	88888	88888	88888	88888	88888	88888	88888	88888	88888	88888
10121	1	10122	10115	10117	88888	88888	88888	88888	88888	88888	88888
10122	1	10121	88888	88888	88888	88888	88888	88888	88888	88888	88888
10123	1	10114	10115	10116	88888	88888	88888	88888	88888	88888	88888
10124	1	10107	10102	10125	88888	88888	88888	88888	88888	88888	88888
10125	1	10102	10105	10107	10108	10109	10110	10124	10126	88888	88888
10126	1	10101	10106	88888	88888	88888	88888	88888	88888	88888	88888
10301	3	10311	10312	10314	88888	88888	88888	88888	88888	88888	88888
10302	3	10308	10309	10313	10314	88888	88888	88888	88888	88888	88888
10303	3	10307	10304	10314	10310	10305	10312	10301	10313	10309	88888
10304	3	10313	10310	10303	10309	10308	10305	88888	88888	88888	88888
10305	3	10306	10307	10313	88888	88888	88888	88888	88888	88888	88888
10306	3	10304	10307	10305	88888	88888	88888	88888	88888	88888	88888
10307	3	10310	10303	10305	10313	88888	88888	88888	88888	88888	88888
10308	3	10309	88888	88888	88888	88888	88888	88888	88888	88888	88888
10309	3	10308	88888	88888	88888	88888	88888	88888	88888	88888	88888
10310	3	10307	10313	10311	88888	88888	88888	88888	88888	88888	88888
10311	3	10301	10314	10301	10310	88888	88888	88888	88888	88888	88888
10312	3	10314	10301	10307	88888	88888	88888	88888	88888	88888	88888
10313	3	10304	10309	10310	10305	10307	10306	88888	88888	88888	88888
10314	3	10301	10311	10312	88888	88888	88888	88888	88888	88888	88888
10315	3	10326	10324	10317	10321	10322	88888	88888	88888	88888	88888
10316	3	10319	10324	10328	88888	88888	88888	88888	88888	88888	88888
10317	3	10321	10322	10325	10323	88888	88888	88888	88888	88888	88888
10318	3	10320	10323	10325	10327	88888	88888	88888	88888	88888	88888
10319	3	88888	88888	88888	88888	88888	88888	88888	88888	88888	88888
10320	3	10318	10323	10325	10327	88888	88888	88888	88888	88888	88888
10321	3	10317	10324	10315	88888	88888	88888	88888	88888	88888	88888
10322	3	10324	88888	88888	88888	88888	88888	88888	88888	88888	88888
10323	3	10318	10320	10325	10327	10317	88888	88888	88888	88888	88888
10324	3	10322	88888	88888	88888	88888	88888	88888	88888	88888	88888
10325	3	10327	10320	10323	10318	88888	88888	88888	88888	88888	88888
10326	3	10315	88888	88888	88888	88888	88888	88888	88888	88888	88888
10327	3	10318	10320	10323	10325	88888	88888	88888	88888	88888	88888
10328	3	10319	10316	88888	88888	88888	88888	88888	88888	88888	88888
10501	5	10502	10505	10506	10511	10514	88888	88888	88888	88888	88888
10502	5	10511	10514	10511	88888	88888	88888	88888	88888	88888	88888
10503	5	88888	88888	88888	88888	88888	88888	88888	88888	88888	88888
10504	5	10505	10503	10506	88888	88888	88888	88888	88888	88888	88888
10505	5	10506	10504	10503	10501	88888	88888	88888	88888	88888	88888
10506	5	10501	10505	10507	10512	10513	88888	88888	88888	88888	88888
10507	5	10508	10509	10512	88888	88888	88888	88888	88888	88888	88888
10508	5	10507	10512	88888	88888	88888	88888	88888	88888	88888	88888
10509	5	10508	10507	10512	88888	88888	88888	88888	88888	88888	88888
10510	5	10516	88888	88888	88888	88888	88888	88888	88888	88888	88888
10511	5	10502	10514	88888	88888	88888	88888	88888	88888	88888	88888
10512	5	10513	10507	88888	88888	88888	88888	88888	88888	88888	88888
10513	5	88888	88888	88888	88888	88888	88888	88888	88888	88888	88888
10514	5	10501	10502	10511	88888	88888	88888	88888	88888	88888	88888
10515	5	10521	10516	10511	10507	10525	88888	88888	88888	88888	88888
10516	5	10515	10517	10519	10521	88888	88888	88888	88888	88888	88888
10517	5	10516	10519	10520	88888	88888	88888	88888	88888	88888	88888
10518	5	10523	10524	10527	10528	88888	88888	88888	88888	88888	88888
10519	5	10516	10517	88888	88888	88888	88888	88888	88888	88888	88888
10520	5	10526	10525	10522	88888	88888	88888	88888	88888	88888	88888
10521	5	10515	10516	10526	10525	10520	88888	88888	88888	88888	88888
10522	5	10520	10525	10526	88888	88888	88888	88888	88888	88888	88888
10523	5	10518	10524	10527	10528	88888	88888	88888	88888	88888	88888
10524	5	10528	10527	10523	10518	88888	88888	88888	88888	88888	88888
10525	5	10515	10517	10522	10526	10520	88888	88888	88888	88888	88888
10526	5	10522	10525	10520	88888	88888	88888	88888	88888	88888	88888
10527	5	10524	10528	10518	10523	88888	88888	88888	88888	88888	88888
10528	5	10527	10523	10524	88888	88888	88888	88888	88888	88888	88888
10601	6	10604	10606	10610	88888	88888	88888	88888	88888	88888	88888
10602	6	10603	10612	10611	88888	88888	88888	88888	88888	88888	88888
10603	6	10602	10617	10608	10609	10616	10611	10612	10613	88888	88888
10604	6	10601	10608	88888	88888	88888	88888	88888	88888	88888	88888
10605	6	88888	88888	88888	88888	88888	88888	88888	88888	88888	88888
10606	6	88888	88888	88888	88888	88888	88888	88888	88888	88888	88888
10607	6	88888	88888	88888	88888	88888	88888	88888	88888	88888	88888
10608	6	10607	10611	88888	88888	88888	88888	88888	88888	88888	88888
10609	6	10612	10607	10611	88888	88888	88888	88888	88888	88888	88888
10610	6	10601	10603	10606	10604	10612	88888	88888	88888	88888	88888
10611	6	10613	10608	10603	88888	88888	88888	88888	88888	88888	88888
10612	6	10609	10602	10607	10603	88888	88888	88888	88888	88888	88888
10613	6	10603	88888	88888	88888	88888	88888	88888	88888	88888	88888
10614	6	10618	10624	10620	10626	10622	10627	10623	88888	88888	88888
10615	6	10628	88888	88888	88888	88888	88888	88888	88888	88888	88888
10616	6	10615	10617	10619	10621	10628	10625	88888	88888	88888	88888
10617	6	10616	10619	10621	10622	88888	88888	88888	88888	88888	88888
10618	6	10626	10624	10623	88888	88888	88888	88888	88888	88888	88888
10619	6	88888	88888	88888	88888	88888	88888	88888	88888	88888	88888
10620	6	10624	10618	10627	10623	10626	88888	88888	88888	88888	88888
10621	6	10602	10603	10609	10612	10616	10617	10619	88888	88888	88888
10622	6	10618	10626	10627	10620	10624	88888	88888	88888	88888	88888
10623	6	10614	88888	88888	88888	88888	88888	88888	88888	88888	88888
10624	6	10620	10627	88888	88888	88888	88888	88888	88888	88888	88888
10625	6	10616	88888	88888	88888	88888	88888	88888	88888	88888	88888
10626	6	10618	10614	10623	88888	88888	88888	88888	88888	88888	88888
10627	6	10620	10622	10624	10625	10618	10626	88888	88888	88888	88888
10628	6	10615	10616	88888	88888	88888	88888	88888	88888	88888	88888
10901	9	10908	10907	10905	88888	88888	88888	88888	88888	88888	88888
10902	9	10909	10912	10904	10906	10903	88888	88888	88888	88888	88888
10903	9	10901	10902	10904	10905	10906	10912	10907	10913	88888	88888
10904	9	10903	10906	10909	10910	10913	10914	88888	88888	88888	88888
10905	9	10901	10907	10908	88888	88888	88888	88888	88888	88888	88888
10906	9	10904	10909	10910	88888	88888	88888	88888	88888	88888	88888
10907	9	10901	10905	10908	10919	10903	10902	88888	88888	88888	88888
10908	9	10901	10902	10904	10905	10906	10907	10912	10913	88888	88888
10909	9	10904	10903	10906	10910	88888	88888	88888	88888	88888	88888
10910	9	10904	10906	10909	88888	88888	88888	88888	88888	88888	88888
10911	9	88888	88888	88888	88888	88888	88888	88888	88888	88888	88888
10912	9	10902	10903	10904	10906	10909	10910	88888	88888	88888	88888
10913	9	10903	10904	10906	10912	10930	88888	88888	88888	88888	88888
10914	9	10901	10904	10917	10919	10920	10923	10913	88888	88888	88888
10915	9	10922	10923	88888	88888	88888	88888	88888	88888	88888	88888
10916	9	10928	10921	88888	88888	88888	88888	88888	88888	88888	88888
10917	9	10916	10924	10914	10930	88888	88888	88888	88888	88888	88888
10918	9	10924	10917	10929	10930	88888	88888	88888	88888	88888	88888
10919	9	10925	10914	10921	10927	88888	88888	88888	88888	88888	88888
10920	9	10922	10923	88888	88888	88888	88888	88888	88888	88888	88888
10921	9	10916	10927	10928	10919	10925	88888	88888	88888	88888	88888
10922	9	10920	10915	10923	88888	88888	88888	88888	88888	88888	88888
10923	9	10920	10922	10915	88888	88888	88888	88888	88888	88888	88888
10924	9	10914	10917	10918	10921	10922	10923	10927	10928	10929	10930
10925	9	10914	10919	10921	10927	88888	88888	88888	88888	88888	88888
10926	9	10911	10915	10928	10929	88888	88888	88888	88888	88888	88888
10927	9	10916	10918	10919	10921	10922	10923	10924	10925	10930	88888
10928	9	10916	10917	10918	10921	10922	10923	10925	10926	88888	88888
10929	9	10924	10926	10930	10918	88888	88888	88888	88888	88888	88888
10930	9	88888	88888	88888	88888	88888	88888	88888	88888	88888	88888
10931	9	10917	10918	10921	10924	10927	10929	88888	88888	88888	88888
11001	10	11002	11004	11006	11007	11010	88888	88888	88888	88888	88888
11002	10	11007	11011	11010	88888	88888	88888	88888	88888	88888	88888
11003	10	88888	88888	88888	88888	88888	88888	88888	88888	88888	88888
11004	10	11006	11002	11007	11011	88888	88888	88888	88888	88888	88888
11005	10	11003	11012	11008	88888	88888	88888	88888	88888	88888	88888
11006	10	11004	11011	11011	88888	88888	88888	88888	88888	88888	88888
11007	10	11001	11002	11010	11011	88888	88888	88888	88888	88888	88888
11008	10	11003	11012	11030	88888	88888	88888	88888	88888	88888	88888
11009	10	88888	88888	88888	88888	88888	88888	88888	88888	88888	88888
11010	10	11001	11002	11003	11004	11006	11007	11011	11012	11021	11023
11011	10	11006	11002	11006	88888	88888	88888	88888	88888	88888	88888
11012	10	11006	11010	11001	11005	11026	11018	11022	11020	88888	88888
11013	10	11018	11022	11026	11016	88888	88888	88888	88888	88888	88888
11014	10	11013	11017	88888	88888	88888	88888	88888	88888	88888	88888
11015	10	11017	11020	11025	11027	88888	88888	88888	88888	88888	88888
11016	10	11017	88888	88888	88888	88888	88888	88888	88888	88888	88888
11017	10	11016	88888	88888	88888	88888	88888	88888	88888	88888	88888
11018	10	11022	11013	11026	88888	88888	88888	88888	88888	88888	88888
11019	10	11028	11029	11024	88888	88888	88888	88888	88888	88888	88888
11020	10	11015	11025	11027	11029	88888	88888	88888	88888	88888	88888
11021	10	11023	88888	88888	88888	88888	88888	88888	88888	88888	88888
11022	10	11013	11018	11026	88888	88888	88888	88888	88888	88888	88888
11023	10	11021	11024	88888	88888	88888	88888	88888	88888	88888	88888
11024	10	11028	11029	11019	88888	88888	88888	88888	88888	88888	88888
11025	10	11002	11007	11012	11015	11020	11022	11024	11026	11027	88888
11026	10	11018	11013	11022	88888	88888	88888	88888	88888	88888	88888
11027	10	11015	11020	11025	88888	88888	88888	88888	88888	88888	88888
11028	10	11019	11029	88888	88888	88888	88888	88888	88888	88888	88888
11029	10	11017	11015	11020	11028	11019	88888	88888	88888	88888	88888
11030	10	11004	11008	11003	11005	11010	11006	11012	88888	88888	88888
11101	11	11103	11109	88888	88888	88888	88888	88888	88888	88888	88888
11102	11	11421	11110	11107	11106	11103	11101	88888	88888	88888	88888
11103	11	11108	11109	88888	88888	88888	88888	88888	88888	88888	88888
11104	11	11106	11102	11107	11110	88888	88888	88888	88888	88888	88888
11105	11	11112	88888	88888	88888	88888	88888	88888	88888	88888	88888
11106	11	11103	11108	11109	88888	88888	88888	88888	88888	88888	88888
11107	11	11102	11103	11106	11110	11113	88888	88888	88888	88888	88888
11108	11	11103	11111	11109	11101	11106	88888	88888	88888	88888	88888
11109	11	11101	11103	11106	11108	11110	88888	88888	88888	88888	88888
11110	11	11107	11102	11104	88888	88888	88888	88888	88888	88888	88888
11111	11	11103	11106	11108	11110	88888	88888	88888	88888	88888	88888
11112	11	88888	88888	88888	88888	88888	88888	88888	88888	88888	88888
11113	11	88888	88888	88888	88888	88888	88888	88888	88888	88888	88888
11114	11	11118	11122	88888	88888	88888	88888	88888	88888	88888	88888
11115	11	11121	11122	11118	11117	11128	11119	88888	88888	88888	88888
11116	11	11123	11124	11118	11114	88888	88888	88888	88888	88888	88888
11117	11	11127	11104	11120	11126	11102	11122	11130	11111	88888	88888
11118	11	11114	11130	88888	88888	88888	88888	88888	88888	88888	88888
11119	11	11120	11114	11121	11122	88888	88888	88888	88888	88888	88888
11120	11	11125	11127	11119	88888	88888	88888	88888	88888	88888	88888
11121	11	11115	11130	11119	88888	88888	88888	88888	88888	88888	88888
11122	11	11118	11120	88888	88888	88888	88888	88888	88888	88888	88888
11123	11	88888	88888	88888	88888	88888	88888	88888	88888	88888	88888
11124	11	11110	11123	11118	11114	88888	88888	88888	88888	88888	88888
11125	11	11120	11127	11115	11119	88888	88888	88888	88888	88888	88888
11126	11	11117	11118	11127	11130	88888	88888	88888	88888	88888	88888
11127	11	11117	11120	11126	11125	11130	88888	88888	88888	88888	88888
11128	11	11115	11118	11119	11120	11121	11122	11126	11127	88888	88888
11129	11	88888	88888	88888	88888	88888	88888	88888	88888	88888	88888
11130	11	11106	11117	11118	11126	88888	88888	88888	88888	88888	88888
11131	11	88888	88888	88888	88888	88888	88888	88888	88888	88888	88888
11301	13	11310	11307	88888	88888	88888	88888	88888	88888	88888	88888
11302	13	11308	11311	11310	88888	88888	88888	88888	88888	88888	88888
11303	13	11305	11308	11309	11311	88888	88888	88888	88888	88888	88888
11304	13	88888	88888	88888	88888	88888	88888	88888	88888	88888	88888
11305	13	11303	11308	11309	11311	88888	88888	88888	88888	88888	88888
11306	13	11305	11311	11309	88888	88888	88888	88888	88888	88888	88888
11307	13	88888	88888	88888	88888	88888	88888	88888	88888	88888	88888
11308	13	11303	11311	11309	88888	88888	88888	88888	88888	88888	88888
11309	13	11303	11305	11306	11307	11308	11311	88888	88888	88888	88888
11310	13	11301	11307	88888	88888	88888	88888	88888	88888	88888	88888
11311	13	88888	88888	88888	88888	88888	88888	88888	88888	88888	88888
11312	13	88888	88888	88888	88888	88888	88888	88888	88888	88888	88888
11313	13	11322	11326	11320	88888	88888	88888	88888	88888	88888	88888
11314	13	88888	88888	88888	88888	88888	88888	88888	88888	88888	88888
11315	13	11323	11321	88888	88888	88888	88888	88888	88888	88888	88888
11316	13	11324	11325	11315	88888	88888	88888	88888	88888	88888	88888
11317	13	88888	88888	88888	88888	88888	88888	88888	88888	88888	88888
11318	13	11328	11329	11330	88888	88888	88888	88888	88888	88888	88888
11319	13	11325	88888	88888	88888	88888	88888	88888	88888	88888	88888
11320	13	11327	11322	11317	11326	11313	88888	88888	88888	88888	88888
11321	13	11314	11323	88888	88888	88888	88888	88888	88888	88888	88888
11322	13	11326	11313	88888	88888	88888	88888	88888	88888	88888	88888
11323	13	11321	11314	11326	88888	88888	88888	88888	88888	88888	88888
11324	13	11315	11316	11325	88888	88888	88888	88888	88888	88888	88888
11325	13	11315	11316	11324	88888	88888	88888	88888	88888	88888	88888
11326	13	11322	11313	88888	88888	88888	88888	88888	88888	88888	88888
11327	13	88888	88888	88888	88888	88888	88888	88888	88888	88888	88888
11328	13	11317	11320	88888	88888	88888	88888	88888	88888	88888	88888
11329	13	11318	11319	11328	88888	88888	88888	88888	88888	88888	88888
11330	13	88888	88888	88888	88888	88888	88888	88888	88888	88888	88888
11401	14	11407	11406	88888	88888	88888	88888	88888	88888	88888	88888
11402	14	88888	88888	88888	88888	88888	88888	88888	88888	88888	88888
11403	14	11410	88888	88888	88888	88888	88888	88888	88888	88888	88888
11404	14	88888	88888	88888	88888	88888	88888	88888	88888	88888	88888
11405	14	88888	88888	88888	88888	88888	88888	88888	88888	88888	88888
11406	14	11401	11404	11405	11407	11408	11409	11411	11412	11413	88888
11407	14	11401	11406	11409	88888	88888	88888	88888	88888	88888	88888
11408	14	11411	11409	11403	88888	88888	88888	88888	88888	88888	88888
11409	14	88888	88888	88888	88888	88888	88888	88888	88888	88888	88888
11410	14	88888	88888	88888	88888	88888	88888	88888	88888	88888	88888
11411	14	11413	11408	88888	88888	88888	88888	88888	88888	88888	88888
11412	14	11407	11406	11405	88888	88888	88888	88888	88888	88888	88888
11413	14	11411	88888	88888	88888	88888	88888	88888	88888	88888	88888
11414	14	11415	11416	11425	11427	11429	88888	88888	88888	88888	88888
11415	14	11414	11425	88888	88888	88888	88888	88888	88888	88888	88888
11416	14	88888	88888	88888	88888	88888	88888	88888	88888	88888	88888
11417	14	11419	11422	11424	11426	11427	88888	88888	88888	88888	88888
11418	14	88888	88888	88888	88888	88888	88888	88888	88888	88888	88888
11419	14	11427	11417	11426	11424	88888	88888	88888	88888	88888	88888
11420	14	88888	88888	88888	88888	88888	88888	88888	88888	88888	88888
11421	14	11423	11428	11411	11406	11424	88888	88888	88888	88888	88888
11422	14	88888	88888	88888	88888	88888	88888	88888	88888	88888	88888
11423	14	11419	11417	11427	88888	88888	88888	88888	88888	88888	88888
11424	14	11428	11421	88888	88888	88888	88888	88888	88888	88888	88888
11425	14	11414	11415	11416	88888	88888	88888	88888	88888	88888	88888
11426	14	88888	88888	88888	88888	88888	88888	88888	88888	88888	88888
11427	14	11424	11417	11419	11429	11427	11428	11416	11429	11422	88888
11428	14	88888	88888	88888	88888	88888	88888	88888	88888	88888	88888
11429	14	11416	11425	11426	88888	88888	88888	88888	88888	88888	88888
21501	15	21505	21507	21520	88888	88888	88888	88888	88888	88888	88888
21502	15	21504	21509	21513	21515	21516	21518	21512	88888	88888	88888
21503	15	21507	21520	21522	21524	88888	88888	88888	88888	88888	88888
21504	15	21502	21513	21512	88888	88888	88888	88888	88888	88888	88888
21505	15	21520	21501	21507	21510	21517	21514	21522	21524	21523	21503
21506	15	21508	21518	21519	21526	88888	88888	88888	88888	88888	88888
21507	15	21501	21522	21510	21520	88888	88888	88888	88888	88888	88888
21508	15	21506	21518	21519	21523	21525	21526	88888	88888	88888	88888
21509	15	21502	21512	21513	21515	21516	21518	21526	88888	88888	88888
21510	15	21503	21507	21522	21520	21521	21524	88888	88888	88888	88888
21511	15	88888	88888	88888	88888	88888	88888	88888	88888	88888	88888
21512	15	21509	21513	21515	21516	21525	88888	88888	88888	88888	88888
21513	15	21509	21512	21516	21515	88888	88888	88888	88888	88888	88888
21514	15	21501	88888	88888	88888	88888	88888	88888	88888	88888	88888
21515	15	21509	21512	21513	21516	21525	88888	88888	88888	88888	88888
21516	15	21502	21504	21509	21512	21513	21515	88888	88888	88888	88888
21517	15	21523	21520	21505	88888	88888	88888	88888	88888	88888	88888
21518	15	21525	21519	21508	21526	21509	21506	88888	88888	88888	88888
21519	15	21506	21526	21508	21518	88888	88888	88888	88888	88888	88888
21520	15	21501	21505	21507	21522	88888	88888	88888	88888	88888	88888
21521	15	21524	21510	21507	21501	88888	88888	88888	88888	88888	88888
21522	15	21503	21507	21517	21523	88888	88888	88888	88888	88888	88888
21523	15	21517	21524	21525	21522	21520	21508	21518	88888	88888	88888
21524	15	21510	21514	21521	21523	88888	88888	88888	88888	88888	88888
21525	15	21515	21501	21521	21520	21516	21509	21514	21518	21526	21508
21526	15	21506	21508	21518	21519	21525	88888	88888	88888	88888	88888
21601	16	21606	21617	21605	88888	88888	88888	88888	88888	88888	88888
21602	16	21601	21606	21611	21615	21621	88888	88888	88888	88888	88888
21603	16	21609	21612	21616	21618	21626	21627	21628	88888	88888	88888
21604	16	21624	21610	21605	88888	88888	88888	88888	88888	88888	88888
21605	16	21601	21604	21614	88888	88888	88888	88888	88888	88888	88888
21606	16	21611	21602	21608	88888	88888	88888	88888	88888	88888	88888
21607	16	21616	21626	21628	88888	88888	88888	88888	88888	88888	88888
21608	16	21620	21606	21617	88888	88888	88888	88888	88888	88888	88888
21609	16	21612	21626	21628	21625	21607	21616	21618	21603	88888	88888
21610	16	21604	21620	21624	88888	88888	88888	88888	88888	88888	88888
21611	16	21602	21606	21617	21615	88888	88888	88888	88888	88888	88888
21612	16	21609	21618	21625	21616	21603	88888	88888	88888	88888	88888
21613	16	21619	21622	21623	21618	88888	88888	88888	88888	88888	88888
21614	16	21601	21604	21606	21615	21617	21624	88888	88888	88888	88888
21615	16	21614	21606	21624	21611	21604	21602	88888	88888	88888	88888
21616	16	21603	21607	21609	21612	21618	21626	21627	21628	88888	88888
21617	16	21601	21611	21606	88888	88888	88888	88888	88888	88888	88888
21618	16	21603	21607	21609	21612	21616	21619	21622	21623	21625	21626
21619	16	21613	21322	21618	88888	88888	88888	88888	88888	88888	88888
21620	16	21601	21619	21608	88888	88888	88888	88888	88888	88888	88888
21621	16	21611	21624	21617	21601	21602	88888	88888	88888	88888	88888
21622	16	21613	21619	21623	88888	88888	88888	88888	88888	88888	88888
21623	16	21622	88888	88888	88888	88888	88888	88888	88888	88888	88888
21624	16	21604	21610	88888	88888	88888	88888	88888	88888	88888	88888
21625	16	21603	21607	21609	21613	21616	21618	21626	21627	21628	21611
21626	16	21603	21625	21609	21627	21616	21628	88888	88888	88888	88888
21627	16	21626	21616	21628	88888	88888	88888	88888	88888	88888	88888
21628	16	21603	21607	21609	21612	21616	21618	21623	21625	21626	21627
21701	17	21725	21715	21718	21726	88888	88888	88888	88888	88888	88888
21702	17	21706	21708	21709	21711	21714	21718	21719	21722	21725	21726
21703	17	21702	21705	21706	21707	21708	21709	21711	21713	21714	21715
21704	17	21705	21710	21712	21713	21717	21718	21720	21721	21726	88888
21705	17	21703	21704	21707	21710	21712	21713	21717	21720	21721	21723
21706	17	21702	21703	21708	21709	21711	21714	21715	21716	21718	21719
21707	17	21712	21714	21718	88888	88888	88888	88888	88888	88888	88888
21708	17	21722	21719	21726	21718	88888	88888	88888	88888	88888	88888
21709	17	21716	21715	21708	21718	21714	88888	88888	88888	88888	88888
21710	17	21703	21704	21705	21706	21713	21721	21720	21723	88888	88888
21711	17	21714	21718	21722	88888	88888	88888	88888	88888	88888	88888
21712	17	21704	21705	21706	21707	21709	21713	21717	21721	88888	88888
21713	17	21705	21721	88888	88888	88888	88888	88888	88888	88888	88888
21714	17	21718	21708	21726	21724	21725	21702	21711	21719	88888	88888
21715	17	21709	21725	21714	21719	21708	21726	21703	21702	21707	21710
21716	17	21709	21711	21718	21719	88888	88888	88888	88888	88888	88888
21717	17	21721	21723	21720	88888	88888	88888	88888	88888	88888	88888
21718	17	21702	21708	21711	21714	21715	21716	21719	21724	21726	21707
21719	17	21723	21703	21706	21715	21722	21718	21709	21716	88888	88888
21720	17	21705	21721	21723	21704	21703	21717	21718	21726	88888	88888
21721	17	21704	21713	21705	88888	88888	88888	88888	88888	88888	88888
21722	17	21702	21703	21706	21716	21725	21726	21708	21711	21714	21715
21723	17	21703	21720	88888	88888	88888	88888	88888	88888	88888	88888
21724	17	21702	21703	21706	21707	21709	21711	21714	21715	21716	21718
21725	17	21703	21702	21706	21708	21709	21711	21714	21715	21718	21719
21726	17	21719	21718	21725	21708	88888	88888	88888	88888	88888	88888
21801	18	21806	21807	21815	21818	21521	88888	88888	88888	88888	88888
21802	18	21811	21815	21820	88888	88888	88888	88888	88888	88888	88888
21803	18	21809	21819	21824	21825	88888	88888	88888	88888	88888	88888
21804	18	21822	21805	21818	88888	88888	88888	88888	88888	88888	88888
21805	18	21801	21803	21804	21806	21807	21808	21809	21810	21812	21813
21806	18	21801	21807	21821	21818	21815	88888	88888	88888	88888	88888
21807	18	21801	21806	21815	21818	21821	88888	88888	88888	88888	88888
21808	18	21803	21804	21805	21809	21812	21813	21815	21816	21817	21818
21809	18	21812	21822	21804	88888	88888	88888	88888	88888	88888	88888
21810	18	21815	21818	88888	88888	88888	88888	88888	88888	88888	88888
21811	18	21802	88888	88888	88888	88888	88888	88888	88888	88888	88888
21812	18	21808	21816	21817	21822	21804	88888	88888	88888	88888	88888
21813	18	21808	21804	21806	21815	21816	21817	21820	88888	88888	88888
21814	18	88888	88888	88888	88888	88888	88888	88888	88888	88888	88888
21815	18	21818	21810	21820	21827	88888	88888	88888	88888	88888	88888
21816	18	21804	21812	21815	21817	21805	21822	21818	21820	21819	21824
21817	18	21804	21805	21808	21822	21812	21818	21815	21820	88888	88888
21818	18	21801	21804	21805	21806	21807	21808	21809	21810	21812	21813
21819	18	21803	21804	21805	21808	21812	21813	21816	21817	21822	21824
21820	18	21805	21806	21807	21808	21815	21818	21823	88888	88888	88888
21821	18	21807	21806	21801	88888	88888	88888	88888	88888	88888	88888
21822	18	88888	88888	88888	88888	88888	88888	88888	88888	88888	88888
21823	18	21826	21806	21801	88888	88888	88888	88888	88888	88888	88888
21824	18	21803	21819	21825	21809	21822	88888	88888	88888	88888	88888
21825	18	21824	21819	21803	88888	88888	88888	88888	88888	88888	88888
21826	18	21801	21806	21820	21823	21827	88888	88888	88888	88888	88888
21827	18	21806	21815	21818	21821	21807	88888	88888	88888	88888	88888
32001	20	32009	32021	32024	32020	32006	31019	88888	88888	88888	88888
32002	20	32006	32003	32016	88888	88888	88888	88888	88888	88888	88888
32003	20	32002	32006	32008	32016	32027	88888	88888	88888	88888	88888
32004	20	32015	32012	32022	88888	88888	88888	88888	88888	88888	88888
32005	20	32028	32007	32023	88888	88888	88888	88888	88888	88888	88888
32006	20	32002	32003	32016	88888	88888	88888	88888	88888	88888	88888
32007	20	32005	32028	32026	32023	32011	88888	88888	88888	88888	88888
32008	20	32025	88888	88888	88888	88888	88888	88888	88888	88888	88888
32009	20	32001	32020	32021	88888	88888	88888	88888	88888	88888	88888
32010	20	32004	32015	32012	32022	32028	32026	88888	88888	88888	88888
32011	20	32005	32007	32010	32015	32013	32012	32004	32022	32026	88888
32012	20	32004	32010	32015	32018	32022	88888	88888	88888	88888	88888
32013	20	32031	32030	32029	32028	32026	32023	32018	32017	32015	32011
32014	20	32020	32027	88888	88888	88888	88888	88888	88888	88888	88888
32015	20	32010	32004	32012	88888	88888	88888	88888	88888	88888	88888
32016	20	32002	32003	32006	32027	32024	88888	88888	88888	88888	88888
32017	20	32013	32018	88888	88888	88888	88888	88888	88888	88888	88888
32018	20	32031	32017	32012	32004	32029	88888	88888	88888	88888	88888
32019	20	32007	32024	32025	32027	88888	88888	88888	88888	88888	88888
32020	20	32001	32009	32021	32019	88888	88888	88888	88888	88888	88888
32021	20	32001	32009	32020	88888	88888	88888	88888	88888	88888	88888
32022	20	32020	32015	32010	32004	32011	32030	88888	88888	88888	88888
32023	20	32029	88888	88888	88888	88888	88888	88888	88888	88888	88888
32024	20	32019	32001	32002	32016	32006	88888	88888	88888	88888	88888
32025	20	32002	32006	32008	32014	32016	32020	88888	88888	88888	88888
32026	20	32004	32005	32007	32011	32022	32023	32028	32030	88888	88888
32027	20	32002	32003	32006	32016	88888	88888	88888	88888	88888	88888
32028	20	32005	32007	88888	88888	88888	88888	88888	88888	88888	88888
32029	20	32013	32017	32023	88888	88888	88888	88888	88888	88888	88888
32030	20	32026	32007	88888	88888	88888	88888	88888	88888	88888	88888
32031	20	32011	32018	88888	88888	88888	88888	88888	88888	88888	88888
32101	21	32103	32104	32110	32116	32117	32120	32123	88888	88888	88888
32102	21	32107	32108	32122	32105	32129	32106	32114	88888	88888	88888
32103	21	32101	32104	32110	21163	32117	32120	32113	88888	88888	88888
32104	21	32101	32110	32103	88888	88888	88888	88888	88888	88888	88888
32105	21	32115	32119	88888	88888	88888	88888	88888	88888	88888	88888
32106	21	32107	32114	32122	32109	88888	88888	88888	88888	88888	88888
32107	21	32122	32102	32114	32106	32117	32108	32119	32118	32111	32121
32108	21	32102	32108	32114	32122	88888	88888	88888	88888	88888	88888
32109	21	32111	32121	32118	88888	88888	88888	88888	88888	88888	88888
32110	21	32101	32103	32104	32106	32107	32109	32114	32115	32116	32117
32111	21	32109	32118	32121	32106	32114	88888	88888	88888	88888	88888
32112	21	32104	32116	32117	32121	88888	88888	88888	88888	88888	88888
32113	21	32117	88888	88888	88888	88888	88888	88888	88888	88888	88888
32114	21	32101	32102	32106	32107	32108	32110	32111	32117	32122	88888
32115	21	32119	32105	32102	88888	88888	88888	88888	88888	88888	88888
32116	21	32101	32110	32103	88888	88888	88888	88888	88888	88888	88888
32117	21	32101	32107	32110	88888	88888	88888	88888	88888	88888	88888
32118	21	32109	32111	88888	88888	88888	88888	88888	88888	88888	88888
32119	21	32105	32115	88888	88888	88888	88888	88888	88888	88888	88888
32120	21	32101	32103	32104	32110	32112	32116	32123	88888	88888	88888
32121	21	32109	32111	32118	88888	88888	88888	88888	88888	88888	88888
32122	21	32106	32107	32114	32113	32102	88888	88888	88888	88888	88888
32123	21	32101	32103	32104	32110	32113	32120	88888	88888	88888	88888
32201	22	32212	32221	32219	32211	32216	88888	88888	88888	88888	88888
32202	22	32201	32203	32205	32208	32210	32213	32214	32215	32218	32220
32203	22	32205	32208	32210	32213	32215	32219	32220	32204	88888	88888
32204	22	32220	32208	32210	88888	88888	88888	88888	88888	88888	88888
32205	22	32201	32202	32203	32204	32209	32211	32213	32215	32216	32219
32206	22	88888	88888	88888	88888	88888	88888	88888	88888	88888	88888
32207	22	32201	32222	32223	88888	88888	88888	88888	88888	88888	88888
32208	22	32210	32220	32204	88888	88888	88888	88888	88888	88888	88888
32209	22	88888	88888	88888	88888	88888	88888	88888	88888	88888	88888
32210	22	32208	32204	32220	88888	88888	88888	88888	88888	88888	88888
32211	22	32216	88888	88888	88888	88888	88888	88888	88888	88888	88888
32212	22	32201	32221	32202	32204	32220	32208	32210	32207	32206	88888
32213	22	32219	32215	32217	88888	88888	88888	88888	88888	88888	88888
32214	22	32202	32209	32222	32213	88888	88888	88888	88888	88888	88888
32215	22	32202	32209	32213	32214	32217	32218	32219	32222	88888	88888
32216	22	32201	32205	32207	32211	32221	32223	88888	88888	88888	88888
32217	22	32202	32215	32213	32219	32218	88888	88888	88888	88888	88888
32218	22	32213	32209	32219	32217	88888	88888	88888	88888	88888	88888
32219	22	32202	32209	32213	32215	32217	88888	88888	88888	88888	88888
32220	22	32204	32208	32210	88888	88888	88888	88888	88888	88888	88888
32221	22	32201	32207	32211	32212	32216	32202	88888	88888	88888	88888
32222	22	32209	32214	32207	88888	88888	88888	88888	88888	88888	88888
32223	22	32202	32207	32208	32210	32211	32216	32218	88888	88888	88888
42301	23	42310	42316	42321	42322	88888	88888	88888	88888	88888	88888
42302	23	42304	42323	42313	88888	88888	88888	88888	88888	88888	88888
42303	23	42302	42324	42315	88888	88888	88888	88888	88888	88888	88888
42304	23	42302	42313	42323	42315	88888	88888	88888	88888	88888	88888
42305	23	42302	42304	42307	42310	42313	42316	42321	42322	88888	88888
42306	23	42319	42320	42318	42317	42314	42312	42311	42309	88888	88888
42307	23	42316	42321	42322	88888	88888	88888	88888	88888	88888	88888
42308	23	42309	42319	42320	42324	88888	88888	88888	88888	88888	88888
42309	23	42319	42320	42312	88888	88888	88888	88888	88888	88888	88888
42310	23	42316	42321	42322	42307	88888	88888	88888	88888	88888	88888
42311	23	42317	42318	42319	42314	88888	88888	88888	88888	88888	88888
42312	23	42320	42319	42318	42317	42314	42311	42306	42309	88888	88888
42313	23	42302	42304	88888	88888	88888	88888	88888	88888	88888	88888
42314	23	42306	42309	42311	42312	42317	42319	42320	88888	88888	88888
42315	23	42303	42323	42324	88888	88888	88888	88888	88888	88888	88888
42316	23	42310	42322	42321	88888	88888	88888	88888	88888	88888	88888
42317	23	42309	42311	42319	88888	88888	88888	88888	88888	88888	88888
42318	23	42311	42314	42306	42317	42320	42319	42309	42312	88888	88888
42319	23	42306	42308	42309	42311	42312	42314	42317	42318	42320	88888
42320	23	42308	42309	42311	42312	42314	42317	42318	42319	42306	88888
42321	23	42310	42316	42322	88888	88888	88888	88888	88888	88888	88888
42322	23	42310	42321	42316	42307	42301	88888	88888	88888	88888	88888
42323	23	42324	42304	88888	88888	88888	88888	88888	88888	88888	88888
42324	23	42308	42320	42323	42317	88888	88888	88888	88888	88888	88888
42401	24	42419	88888	88888	88888	88888	88888	88888	88888	88888	88888
42402	24	42403	42409	42408	88888	88888	88888	88888	88888	88888	88888
42403	24	42408	42402	42412	42409	88888	88888	88888	88888	88888	88888
42404	24	42401	42405	88888	88888	88888	88888	88888	88888	88888	88888
42405	24	42411	42417	42424	88888	88888	88888	88888	88888	88888	88888
42406	24	42401	88888	88888	88888	88888	88888	88888	88888	88888	88888
42407	24	88888	88888	88888	88888	88888	88888	88888	88888	88888	88888
42408	24	42402	42403	42412	42415	42420	88888	88888	88888	88888	88888
42409	24	42403	42404	42408	42412	42414	42420	88888	88888	88888	88888
42410	24	42417	42416	42424	42413	88888	88888	88888	88888	88888	88888
42411	24	42405	42417	42424	88888	88888	88888	88888	88888	88888	88888
42412	24	42402	42403	42408	42409	88888	88888	88888	88888	88888	88888
42413	24	42416	42411	88888	88888	88888	88888	88888	88888	88888	88888
42414	24	42421	42409	42402	42407	42423	88888	88888	88888	88888	88888
42415	24	42422	42423	42407	88888	88888	88888	88888	88888	88888	88888
42416	24	42405	42410	42413	42417	88888	88888	88888	88888	88888	88888
42417	24	42405	42411	42424	88888	88888	88888	88888	88888	88888	88888
42418	24	42417	42405	42411	42424	88888	88888	88888	88888	88888	88888
42419	24	42401	42404	42424	42411	88888	88888	88888	88888	88888	88888
42420	24	42414	42408	42412	88888	88888	88888	88888	88888	88888	88888
42421	24	88888	88888	88888	88888	88888	88888	88888	88888	88888	88888
42422	24	88888	88888	88888	88888	88888	88888	88888	88888	88888	88888
42423	24	42422	42415	42402	88888	88888	88888	88888	88888	88888	88888
42424	24	42401	42404	42405	42411	42417	42418	42419	42410	88888	88888
42601	26	42605	42611	42612	42619	42622	42623	88888	88888	88888	88888
42602	26	42603	42608	42609	88888	88888	88888	88888	88888	88888	88888
42603	26	42609	42602	42620	88888	88888	88888	88888	88888	88888	88888
42604	26	42606	42610	42614	88888	88888	88888	88888	88888	88888	88888
42605	26	42622	42611	42601	88888	88888	88888	88888	88888	88888	88888
42606	26	42610	42614	42604	88888	88888	88888	88888	88888	88888	88888
42607	26	42625	42624	42616	88888	88888	88888	88888	88888	88888	88888
42608	26	42602	42609	88888	88888	88888	88888	88888	88888	88888	88888
42609	26	42602	42603	42620	88888	88888	88888	88888	88888	88888	88888
42610	26	42614	42606	42604	42609	42602	88888	88888	88888	88888	88888
42611	26	42601	42605	42612	42619	42622	42623	88888	88888	88888	88888
42612	26	42601	42605	42611	42616	42619	42621	42622	42623	42624	42625
42613	26	42607	88888	88888	88888	88888	88888	88888	88888	88888	88888
42614	26	42604	42606	42610	42617	88888	88888	88888	88888	88888	88888
42615	26	88888	88888	88888	88888	88888	88888	88888	88888	88888	88888
42616	26	42612	88888	88888	88888	88888	88888	88888	88888	88888	88888
42617	26	42602	42603	42608	42609	42614	42620	42624	42625	88888	88888
42618	26	88888	88888	88888	88888	88888	88888	88888	88888	88888	88888
42619	26	42623	42612	42611	88888	88888	88888	88888	88888	88888	88888
42620	26	42603	42609	88888	88888	88888	88888	88888	88888	88888	88888
42621	26	42623	42622	42624	42625	42611	42612	88888	88888	88888	88888
42622	26	42605	42612	42611	88888	88888	88888	88888	88888	88888	88888
42623	26	42619	42612	42601	42611	42622	42605	88888	88888	88888	88888
42624	26	42625	88888	88888	88888	88888	88888	88888	88888	88888	88888
42625	26	42624	42622	42621	42615	42616	88888	88888	88888	88888	88888
42701	27	42702	42720	42719	42713	42704	42706	42708	88888	88888	88888
42702	27	42701	42709	42719	42720	42721	88888	88888	88888	88888	88888
42703	27	42722	42713	42716	42717	42715	42707	88888	88888	88888	88888
42704	27	42701	42702	42706	42709	42713	42714	42719	42720	88888	88888
42705	27	42724	42710	42702	88888	88888	88888	88888	88888	88888	88888
42706	27	42701	42702	42704	42713	42719	42720	42721	88888	88888	88888
42707	27	42703	42708	42715	42717	42721	42722	88888	88888	88888	88888
42708	27	42718	42724	42711	88888	88888	88888	88888	88888	88888	88888
42709	27	42701	42702	42704	42713	42719	42720	88888	88888	88888	88888
42710	27	42702	42723	88888	88888	88888	88888	88888	88888	88888	88888
42711	27	42708	42724	42718	88888	88888	88888	88888	88888	88888	88888
42712	27	42718	42724	42708	88888	88888	88888	88888	88888	88888	88888
42713	27	42701	42702	42720	42719	42709	42704	88888	88888	88888	88888
42714	27	42720	42702	42713	88888	88888	88888	88888	88888	88888	88888
42715	27	42703	42722	88888	88888	88888	88888	88888	88888	88888	88888
42716	27	42717	42703	42722	42708	42721	88888	88888	88888	88888	88888
42717	27	42707	42716	42721	88888	88888	88888	88888	88888	88888	88888
42718	27	42707	42708	42711	42724	88888	88888	88888	88888	88888	88888
42719	27	42720	42713	42706	88888	88888	88888	88888	88888	88888	88888
42720	27	42701	42702	42704	42709	42713	42714	88888	88888	88888	88888
42721	27	42703	42708	42715	42716	42717	42722	42724	88888	88888	88888
42722	27	42703	42715	42707	42708	42717	42716	42721	42711	88888	88888
42723	27	42710	42705	42701	42702	88888	88888	88888	88888	88888	88888
42724	27	42708	42711	42718	42716	88888	88888	88888	88888	88888	88888
