# Supplementary material for: Social contagion of academic behavior: Comparing social networks of close friends and admired peers
Source: PLoS One. 2022 Mar 24;17(3):e0265385. doi: 10.1371/journal.pone.0265385 (PMC8947254; doi:10.1371/journal.pone.0265385)
Supplement: S1 File — (ZIP) [file pone.0265385.s002.zip › W1W2_engagement.csv]

STUDID	CLASS	GENDER	TAENGW1R	TAENGW2R
10101	1	0	2	1
10102	1	0	3	3
10103	1	1	4	4
10104	1	0	2	2
10105	1	0	5	4
10106	1	0	2	2
10107	1	0	2	2
10108	1	0	2	2
10109	1	0	4	3
10110	1	0	1	1
10111	1	0	2	2
10112	1	1	4	3
10113	1	1	4	3
10114	1	1	4	4
10115	1	1	5	4
10116	1	1	2	3
10117	1	1	3	2
10118	1	1	3	3
10119	1	1	5	4
10120	1	1	5	5
10121	1	1	3	4
10122	1	1	5	5
10123	1	1	3	3
10124	1	0	4	88
10125	1	0	3	4
10126	1	0	3	2
10301	3	0	3	3
10302	3	0	2	3
10303	3	0	4	8
10304	3	0	3	4
10305	3	0	2	3
10306	3	0	3	2
10307	3	0	4	4
10308	3	0	1	2
10309	3	0	2	2
10310	3	0	5	5
10311	3	0	2	2
10312	3	0	3	3
10313	3	0	3	3
10314	3	0	3	4
10315	3	1	4	5
10316	3	1	2	2
10317	3	1	5	5
10318	3	1	2	2
10319	3	1	4	4
10320	3	1	4	3
10321	3	1	3	2
10322	3	1	3	3
10323	3	1	3	4
10324	3	1	3	2
10325	3	1	5	5
10326	3	1	4	4
10327	3	1	3	3
10328	3	1	3	5
10501	5	0	4	4
10502	5	0	3	3
10503	5	0	2	3
10504	5	0	2	3
10505	5	0	4	3
10506	5	0	2	3
10507	5	0	2	3
10508	5	0	2	1
10509	5	0	3	3
10510	5	0	1	2
10511	5	0	4	3
10512	5	0	2	2
10513	5	0	3	2
10514	5	0	4	3
10515	5	1	4	2
10516	5	1	4	4
10517	5	1	4	5
10518	5	1	3	3
10519	5	1	4	5
10520	5	1	2	3
10521	5	1	2	2
10522	5	1	3	3
10523	5	1	4	4
10524	5	1	2	3
10525	5	1	4	4
10526	5	1	3	2
10527	5	1	4	4
10528	5	1	3	3
10601	6	1	2	2
10602	6	0	3	3
10603	6	0	3	3
10604	6	0	3	2
10605	6	0	5	3
10606	6	0	88	1
10607	6	0	88	3
10608	6	0	1	1
10609	6	0	5	5
10610	6	0	2	1
10611	6	0	1	1
10612	6	0	4	4
10613	6	0	3	2
10614	6	1	4	2
10615	6	1	5	4
10616	6	1	2	2
10617	6	1	5	4
10618	6	1	4	3
10619	6	1	4	3
10620	6	1	4	4
10621	6	1	4	4
10622	6	1	3	3
10623	6	1	4	4
10624	6	1	3	3
10625	6	1	3	3
10626	6	1	2	3
10627	6	1	4	4
10628	6	1	5	5
10901	9	0	4	4
10902	9	0	5	4
10903	9	0	4	3
10904	9	0	5	4
10905	9	0	4	4
10906	9	0	4	4
10907	9	0	3	3
10908	9	0	5	4
10909	9	0	5	3
10910	9	0	4	4
10911	9	0	3	2
10912	9	0	5	3
10913	9	0	3	2
10914	9	1	5	4
10915	9	1	3	3
10916	9	1	2	3
10917	9	1	4	4
10918	9	1	5	4
10919	9	1	3	4
10920	9	1	3	5
10921	9	1	5	5
10922	9	1	4	4
10923	9	1	5	3
10924	9	1	5	5
10925	9	1	5	4
10926	9	1	4	4
10927	9	1	5	4
10928	9	1	5	4
10929	9	1	5	4
10930	9	1	2	3
10931	9	1	88	88
11001	10	0	4	88
11002	10	0	4	5
11003	10	0	2	4
11004	10	0	5	4
11005	10	0	1	4
11006	10	0	4	3
11007	10	0	3	3
11008	10	0	5	4
11009	10	0	2	4
11010	10	0	2	3
11011	10	0	2	4
11011	88	88	88	88
11012	10	0	2	4
11013	10	1	4	4
11014	10	1	4	4
11015	10	1	2	4
11016	10	1	4	4
11017	10	1	1	4
11018	10	1	4	4
11019	10	1	4	4
11020	10	1	5	4
11021	10	1	1	4
11022	10	1	4	3
11023	10	1	4	4
11024	10	1	4	3
11025	10	1	3	4
11026	10	1	4	4
11027	10	1	4	4
11028	10	1	5	4
11029	10	1	5	4
11030	10	0	3	4
11101	11	0	3	3
11102	11	0	4	4
11103	11	0	4	4
11104	11	0	2	2
11105	11	0	88	3
11106	11	0	4	3
11107	11	0	2	2
11108	11	0	2	3
11109	11	0	3	3
11110	11	0	4	3
11111	11	0	3	3
11112	11	88	2	3
11113	11	88	2	2
11114	11	1	2	2
11115	11	1	4	4
11116	11	1	3	3
11117	11	1	3	3
11118	11	1	4	4
11119	11	1	3	3
11120	11	1	3	3
11121	11	1	3	3
11122	11	1	3	3
11123	11	1	2	2
11124	11	1	3	3
11125	11	1	3	2
11126	11	1	3	3
11127	11	1	4	4
11128	11	1	4	3
11129	11	1	3	3
11130	11	1	4	4
11131	11	1	88	88
11301	13	0	3	3
11302	13	0	2	3
11303	13	0	3	3
11304	13	0	2	3
11305	13	0	4	3
11306	13	0	3	3
11307	13	0	88	2
11308	13	0	4	3
11309	13	0	3	3
11310	13	0	3	4
11311	13	0	3	3
11312	13	0	1	1
11313	13	1	5	5
11314	13	88	3	3
11315	13	1	3	1
11316	13	1	3	4
11317	13	1	4	88
11318	13	1	3	3
11319	13	1	2	2
11320	13	1	2	2
11321	13	1	4	4
11322	13	1	5	5
11323	13	1	1	2
11324	13	1	3	3
11325	13	1	3	2
11326	13	1	4	5
11327	13	1	2	3
11328	13	1	3	1
11329	13	1	3	4
11330	13	1	88	1
11401	14	0	1	2
11402	14	0	3	2
11403	14	0	4	4
11404	14	0	1	3
11405	14	0	3	4
11406	14	0	3	3
11407	14	0	2	2
11408	14	0	3	4
11409	14	0	3	2
11410	14	0	3	4
11411	14	0	2	4
11412	14	0	2	2
11413	14	0	5	5
11414	14	1	3	4
11415	14	1	3	3
11416	14	1	3	3
11417	14	1	3	3
11418	14	1	3	4
11419	14	1	3	4
11420	14	1	4	4
11421	14	1	3	3
11422	14	1	3	4
11423	14	1	4	3
11424	14	1	3	5
11425	14	1	4	4
11426	14	1	4	4
11427	14	1	4	5
11428	14	1	3	3
11429	14	1	3	4
21501	15	0	3	4
21502	15	1	3	3
21503	15	0	5	5
21504	15	1	3	3
21505	15	0	3	3
21506	15	1	5	4
21507	15	0	4	4
21508	15	1	5	5
21509	15	1	5	5
21510	15	0	3	3
21511	15	88	3	88
21512	15	1	5	5
21513	15	1	3	4
21514	15	0	2	2
21515	15	1	4	4
21516	15	1	4	4
21517	15	0	3	3
21518	15	1	5	4
21519	15	1	5	5
21520	15	0	4	4
21521	15	0	2	2
21522	15	0	3	4
21523	15	0	3	3
21524	15	0	3	3
21525	15	1	4	3
21526	15	1	4	88
21601	16	0	5	5
21602	16	0	2	4
21603	16	1	3	4
21604	16	0	3	5
21605	16	0	2	3
21606	16	0	3	4
21607	16	1	4	4
21608	16	0	1	3
21609	16	1	2	2
21610	16	0	3	5
21611	16	0	3	4
21612	16	1	2	3
21613	16	1	1	2
21614	16	0	4	4
21615	16	0	2	3
21616	16	1	5	5
21617	16	0	4	4
21618	16	1	2	3
21619	16	1	3	3
21620	16	0	2	4
21621	16	0	2	3
21622	16	1	4	3
21623	16	1	3	3
21624	16	0	4	4
21625	16	1	4	3
21626	16	1	3	3
21627	16	1	5	5
21628	16	1	5	5
21701	17	0	2	2
21702	17	0	5	5
21703	17	0	3	3
21704	17	1	3	3
21705	17	1	4	4
21706	17	0	4	3
21707	17	0	4	4
21708	17	0	4	2
21709	17	0	2	88
21710	17	1	4	4
21711	17	0	4	4
21712	17	1	3	3
21713	17	1	4	3
21714	17	0	4	88
21715	17	0	4	3
21716	17	0	5	88
21717	17	0	4	4
21718	17	0	4	5
21719	17	0	5	4
21720	17	1	3	4
21721	17	1	4	4
21722	17	0	5	4
21723	17	1	4	4
21724	17	0	4	3
21725	17	0	4	4
21726	17	0	4	3
21801	18	1	4	5
21802	18	1	3	4
21803	18	0	2	2
21804	18	0	4	5
21805	18	0	2	3
21806	18	1	3	3
21807	18	1	3	3
21808	18	0	2	4
21809	18	0	3	3
21810	18	1	2	2
21811	18	1	4	4
21812	18	1	3	3
21813	18	0	3	3
21814	18	0	2	1
21815	18	1	4	3
21816	18	0	4	4
21817	18	0	2	3
21818	18	1	2	88
21819	18	0	2	3
21820	18	1	4	5
21821	18	1	3	3
21822	18	88	4	4
21823	18	1	3	4
21824	18	0	4	3
21825	18	0	3	4
21826	18	1	3	4
21827	18	1	4	4
32001	20	1	3	3
32002	20	1	3	3
32003	20	1	4	2
32004	20	0	3	3
32005	20	0	4	4
32006	20	1	4	5
32007	20	0	4	4
32008	20	1	4	3
32009	20	1	2	1
32010	20	0	4	5
32011	20	0	3	3
32012	20	0	5	5
32013	20	0	3	3
32014	20	1	2	2
32015	20	0	3	4
32016	20	1	4	3
32017	20	0	1	1
32018	20	0	3	1
32019	20	1	3	2
32020	20	1	3	3
32021	20	1	3	3
32022	20	0	3	3
32023	20	0	3	3
32024	20	1	5	4
32025	20	1	2	3
32026	20	0	3	4
32027	20	1	3	2
32028	20	0	3	4
32029	20	0	4	5
32030	20	0	3	2
32031	20	0	3	4
32101	21	0	4	5
32102	21	1	3	3
32103	21	0	3	2
32104	21	0	3	2
32105	21	1	3	4
32106	21	1	5	4
32107	21	1	4	5
32108	21	1	5	5
32109	21	1	5	5
32110	21	0	3	4
32111	21	1	3	3
32112	21	0	4	5
32113	21	0	2	2
32114	21	1	4	4
32115	21	1	4	4
32116	21	0	3	4
32117	21	0	3	2
32118	21	1	4	3
32119	21	1	3	3
32120	21	0	4	4
32121	21	1	3	3
32122	21	1	3	3
32123	21	0	3	3
32201	22	1	2	3
32202	22	0	3	2
32203	22	1	5	4
32204	22	1	4	3
32205	22	1	3	2
32206	22	0	1	2
32207	22	1	5	4
32208	22	1	5	4
32209	22	1	4	5
32210	22	1	5	4
32211	22	1	3	3
32212	22	1	2	2
32213	22	0	1	1
32214	22	0	2	2
32215	22	0	2	2
32216	22	1	4	3
32217	22	0	3	3
32218	22	0	1	1
32219	22	0	3	3
32220	22	1	4	4
32221	22	1	3	3
32222	22	0	3	3
32223	22	1	4	3
42301	23	1	5	5
42302	23	1	5	5
42303	23	0	5	4
42304	23	1	5	3
42305	23	1	1	3
42306	23	0	4	3
42307	23	1	4	3
42308	23	0	2	3
42309	23	0	5	3
42310	23	1	5	3
42311	23	0	1	3
42312	23	0	1	3
42313	23	1	5	3
42314	23	0	1	3
42315	23	0	4	3
42316	23	1	2	3
42317	23	0	3	3
42318	23	0	1	3
42319	23	0	1	3
42320	23	0	3	3
42321	23	1	3	3
42322	23	1	3	3
42323	23	1	88	3
42324	23	0	4	3
42401	24	0	3	3
42402	24	1	3	3
42403	24	1	3	3
42404	24	0	3	3
42405	24	0	3	3
42406	24	0	3	3
42407	24	88	5	4
42408	24	1	4	4
42409	24	1	2	2
42410	24	0	3	4
42411	24	0	2	3
42412	24	1	5	5
42413	24	0	3	2
42414	24	1	4	4
42415	24	1	4	4
42416	24	0	2	2
42417	24	0	4	4
42418	24	0	3	3
42419	24	0	2	3
42420	24	1	4	4
42421	24	1	5	5
42422	24	1	5	5
42423	24	1	5	5
42424	24	0	3	3
42601	26	0	3	3
42602	26	1	5	4
42603	26	1	3	3
42604	26	1	4	3
42605	26	0	3	3
42606	26	1	3	3
42607	26	0	3	3
42608	26	1	4	3
42609	26	1	2	3
42610	26	1	2	3
42611	26	0	2	3
42612	26	0	3	3
42613	26	0	2	3
42614	26	1	2	3
42615	26	0	2	3
42616	26	0	4	3
42617	26	1	3	3
42619	26	0	2	3
42620	26	1	3	3
42621	26	0	2	3
42622	26	0	3	3
42623	26	0	2	3
42624	26	0	3	3
42625	26	0	3	3
42701	27	0	3	2
42702	27	0	3	2
42703	27	1	4	5
42704	27	0	4	3
42705	27	0	88	2
42706	27	0	88	4
42707	27	1	4	4
42708	27	1	4	4
42709	27	0	4	4
42710	27	0	4	3
42711	27	1	4	3
42712	27	1	2	2
42713	27	0	3	4
42714	27	0	3	3
42715	27	1	4	4
42716	27	1	4	4
42717	27	1	3	3
42718	27	1	3	3
42719	27	0	4	4
42720	27	0	3	3
42721	27	1	4	3
42722	27	1	4	4
42723	27	0	3	3
42724	27	1	4	3
