# Supplementary material for: Social contagion of academic behavior: Comparing social networks of close friends and admired peers
Source: PLoS One. 2022 Mar 24;17(3):e0265385. doi: 10.1371/journal.pone.0265385 (PMC8947254; doi:10.1371/journal.pone.0265385)
Supplement: S1 File — (ZIP) [file pone.0265385.s002.zip › W2_FRIEND.csv]

STUDID	CLASS	PNAFC1W2	PNAFC2W2	PNAFC3W2	PNAFC4W2	PNAFC5W2	PNAFC6W2	PNAFC7W2	PNAFC8W2	PNAFC9W2	PNAFC10W2
10101	1	88888	88888	88888	88888	88888	88888	88888	88888	88888	88888
10102	1	10101	10103	10104	10108	10109	10110	10126	88888	88888	88888
10103	1	10102	88888	88888	88888	88888	88888	88888	88888	88888	88888
10104	1	10101	10102	10103	10108	10109	10110	10126	88888	88888	88888
10105	1	10101	10102	10103	10106	10109	10110	10126	88888	88888	88888
10106	1	10105	10102	88888	88888	88888	88888	88888	88888	88888	88888
10107	1	10101	10102	10103	10106	10110	10111	10124	10125	88888	88888
10108	1	10103	10104	10109	88888	88888	88888	88888	88888	88888	88888
10109	1	10101	10102	10103	10108	10126	88888	88888	88888	88888	88888
10110	1	10101	10102	10103	10108	10109	10124	10125	10126	88888	88888
10111	1	10107	10101	10124	10105	88888	88888	88888	88888	88888	88888
10112	1	88888	88888	88888	88888	88888	88888	88888	88888	88888	88888
10113	1	10114	88888	88888	88888	88888	88888	88888	88888	88888	88888
10114	1	10116	10123	10118	88888	88888	88888	88888	88888	88888	88888
10115	1	10117	10118	10119	88888	88888	88888	88888	88888	88888	88888
10116	1	10114	10123	88888	88888	88888	88888	88888	88888	88888	88888
10117	1	10115	10119	88888	88888	88888	88888	88888	88888	88888	88888
10118	1	10115	10114	10117	88888	88888	88888	88888	88888	88888	88888
10119	1	10115	10117	10118	88888	88888	88888	88888	88888	88888	88888
10120	1	10121	10122	88888	88888	88888	88888	88888	88888	88888	88888
10121	1	10115	10117	10119	10120	10122	88888	88888	88888	88888	88888
10122	1	10120	10121	88888	88888	88888	88888	88888	88888	88888	88888
10123	1	10114	10116	88888	88888	88888	88888	88888	88888	88888	88888
10124	1	88888	88888	88888	88888	88888	88888	88888	88888	88888	88888
10125	1	10124	10107	88888	88888	88888	88888	88888	88888	88888	88888
10126	1	10101	10102	10103	10109	10110	88888	88888	88888	88888	88888
10301	3	10304	10305	10308	10313	88888	88888	88888	88888	88888	88888
10302	3	88888	88888	88888	88888	88888	88888	88888	88888	88888	88888
10303	3	88888	88888	88888	88888	88888	88888	88888	88888	88888	88888
10304	3	10302	10303	10305	10306	10308	10309	10310	10313	10324	10318
10305	3	10313	10307	10306	88888	88888	88888	88888	88888	88888	88888
10306	3	10305	10313	10304	88888	88888	88888	88888	88888	88888	88888
10307	3	10304	10305	10310	10311	10313	10321	88888	88888	88888	88888
10308	3	10309	10302	10310	10307	88888	88888	88888	88888	88888	88888
10309	3	10302	10304	10305	10308	10310	10313	88888	88888	88888	88888
10310	3	10304	10305	10306	10307	10308	10309	10313	10317	10319	10321
10311	3	10301	10302	10303	10304	10305	10306	10307	10309	10310	10312
10312	3	10301	10314	10307	10310	88888	88888	88888	88888	88888	88888
10313	3	10304	10305	88888	88888	88888	88888	88888	88888	88888	88888
10314	3	10301	10312	88888	88888	88888	88888	88888	88888	88888	88888
10315	3	10318	10324	88888	88888	88888	88888	88888	88888	88888	88888
10316	3	10317	10319	10328	88888	88888	88888	88888	88888	88888	88888
10317	3	88888	88888	88888	88888	88888	88888	88888	88888	88888	88888
10318	3	10324	10327	10315	10322	88888	88888	88888	88888	88888	88888
10319	3	10316	88888	88888	88888	88888	88888	88888	88888	88888	88888
10320	3	10317	10323	10325	10327	88888	88888	88888	88888	88888	88888
10321	3	10327	10317	10318	10324	88888	88888	88888	88888	88888	88888
10322	3	10318	10321	10323	10324	88888	88888	88888	88888	88888	88888
10323	3	10320	10325	88888	88888	88888	88888	88888	88888	88888	88888
10324	3	10318	10322	88888	88888	88888	88888	88888	88888	88888	88888
10325	3	10320	10323	10327	88888	88888	88888	88888	88888	88888	88888
10326	3	10327	10325	10315	88888	88888	88888	88888	88888	88888	88888
10327	3	10315	10317	10318	10320	10321	10322	10323	10324	10325	88888
10328	3	10315	88888	88888	88888	88888	88888	88888	88888	88888	88888
10501	5	10512	10514	88888	88888	88888	88888	88888	88888	88888	88888
10502	5	10511	10514	10516	88888	88888	88888	88888	88888	88888	88888
10503	5	88888	88888	88888	88888	88888	88888	88888	88888	88888	88888
10504	5	10505	10506	10511	10503	88888	88888	88888	88888	88888	88888
10505	5	10504	88888	88888	88888	88888	88888	88888	88888	88888	88888
10506	5	10505	10504	10503	10511	88888	88888	88888	88888	88888	88888
10507	5	88888	88888	88888	88888	88888	88888	88888	88888	88888	88888
10508	5	10512	10507	10509	10513	88888	88888	88888	88888	88888	88888
10509	5	10507	10508	10512	10513	88888	88888	88888	88888	88888	88888
10510	5	10507	88888	88888	88888	88888	88888	88888	88888	88888	88888
10511	5	10502	10506	10514	88888	88888	88888	88888	88888	88888	88888
10512	5	10518	10508	10507	10513	88888	88888	88888	88888	88888	88888
10513	5	10512	10507	10508	88888	88888	88888	88888	88888	88888	88888
10514	5	10501	10502	10506	10511	88888	88888	88888	88888	88888	88888
10515	5	10520	10521	88888	88888	88888	88888	88888	88888	88888	88888
10516	5	10517	88888	88888	88888	88888	88888	88888	88888	88888	88888
10517	5	10516	10519	10523	88888	88888	88888	88888	88888	88888	88888
10518	5	10523	10524	10527	10528	88888	88888	88888	88888	88888	88888
10519	5	10516	10517	88888	88888	88888	88888	88888	88888	88888	88888
10520	5	10515	10521	88888	88888	88888	88888	88888	88888	88888	88888
10521	5	10515	88888	88888	88888	88888	88888	88888	88888	88888	88888
10522	5	10525	10526	88888	88888	88888	88888	88888	88888	88888	88888
10523	5	10518	10524	10527	10528	10517	10519	10522	88888	88888	88888
10524	5	10518	10523	10527	10528	88888	88888	88888	88888	88888	88888
10525	5	10522	10526	88888	88888	88888	88888	88888	88888	88888	88888
10526	5	10522	10525	88888	88888	88888	88888	88888	88888	88888	88888
10527	5	10518	10524	10528	88888	88888	88888	88888	88888	88888	88888
10528	5	10524	10527	10518	88888	88888	88888	88888	88888	88888	88888
10901	9	10905	10907	10908	88888	88888	88888	88888	88888	88888	88888
10902	9	10912	10903	10904	10907	10908	88888	88888	88888	88888	88888
10903	9	10901	10902	10904	10905	10907	10908	10906	88888	88888	88888
10904	9	10903	10906	10909	10907	10914	88888	88888	88888	88888	88888
10905	9	10907	10908	10901	88888	88888	88888	88888	88888	88888	88888
10906	9	10910	10904	10909	88888	88888	88888	88888	88888	88888	88888
10907	9	10901	10903	10905	10908	88888	88888	88888	88888	88888	88888
10908	9	10901	10905	10907	88888	88888	88888	88888	88888	88888	88888
10909	9	10904	10906	10903	10910	88888	88888	88888	88888	88888	88888
10910	9	10909	10906	10904	88888	88888	88888	88888	88888	88888	88888
10911	9	88888	88888	88888	88888	88888	88888	88888	88888	88888	88888
10912	9	10902	10903	10904	10906	10909	88888	88888	88888	88888	88888
10913	9	10908	10909	10903	10912	88888	88888	88888	88888	88888	88888
10914	9	10919	10925	10930	88888	88888	88888	88888	88888	88888	88888
10915	9	10922	10923	88888	88888	88888	88888	88888	88888	88888	88888
10916	9	88888	88888	88888	88888	88888	88888	88888	88888	88888	88888
10917	9	10918	10924	10928	10929	88888	88888	88888	88888	88888	88888
10918	9	10924	10929	10917	88888	88888	88888	88888	88888	88888	88888
10919	9	10925	10930	88888	88888	88888	88888	88888	88888	88888	88888
10920	9	10921	88888	88888	88888	88888	88888	88888	88888	88888	88888
10921	9	10920	88888	88888	88888	88888	88888	88888	88888	88888	88888
10922	9	10923	10915	10918	88888	88888	88888	88888	88888	88888	88888
10923	9	10915	10922	88888	88888	88888	88888	88888	88888	88888	88888
10924	9	10914	10916	10917	10918	10922	10923	10924	10927	10928	10929
10925	9	10919	10930	10914	88888	88888	88888	88888	88888	88888	88888
10926	9	10916	10928	88888	88888	88888	88888	88888	88888	88888	88888
10927	9	10920	10921	10924	10922	88888	88888	88888	88888	88888	88888
10928	9	10916	10924	10918	10917	88888	88888	88888	88888	88888	88888
10929	9	10924	10918	10917	88888	88888	88888	88888	88888	88888	88888
10930	9	88888	88888	88888	88888	88888	88888	88888	88888	88888	88888
10931	9	10919	10925	88888	88888	88888	88888	88888	88888	88888	88888
11001	10	11002	11004	11006	11007	88888	88888	88888	88888	88888	88888
11002	10	11007	11010	11011	11004	88888	88888	88888	88888	88888	88888
11003	10	88888	88888	88888	88888	88888	88888	88888	88888	88888	88888
11004	10	11002	11011	11007	11006	88888	88888	88888	88888	88888	88888
11005	10	11003	11006	11012	11010	88888	88888	88888	88888	88888	88888
11006	10	11004	88888	88888	88888	88888	88888	88888	88888	88888	88888
11007	10	11002	88888	88888	88888	88888	88888	88888	88888	88888	88888
11008	10	11003	11006	88888	88888	88888	88888	88888	88888	88888	88888
11009	10	88888	88888	88888	88888	88888	88888	88888	88888	88888	88888
11010	10	11002	11004	11006	11007	11011	11012	88888	88888	88888	88888
11011	10	11002	11012	11007	11006	88888	88888	88888	88888	88888	88888
11012	10	11002	11004	11010	11011	88888	88888	88888	88888	88888	88888
11013	10	11016	11018	11022	88888	88888	88888	88888	88888	88888	88888
11014	10	11017	11015	88888	88888	88888	88888	88888	88888	88888	88888
11015	10	11017	11020	88888	88888	88888	88888	88888	88888	88888	88888
11016	10	11022	11013	11018	88888	88888	88888	88888	88888	88888	88888
11017	10	11014	11015	11016	11021	11023	11026	11029	11004	11006	11011
11018	10	11022	11016	11013	88888	88888	88888	88888	88888	88888	88888
11019	10	11028	11029	88888	88888	88888	88888	88888	88888	88888	88888
11020	10	11015	11027	11025	88888	88888	88888	88888	88888	88888	88888
11021	10	11023	88888	88888	88888	88888	88888	88888	88888	88888	88888
11022	10	11013	11016	11018	88888	88888	88888	88888	88888	88888	88888
11023	10	11017	11021	11026	88888	88888	88888	88888	88888	88888	88888
11024	10	11028	88888	88888	88888	88888	88888	88888	88888	88888	88888
11025	10	11015	11020	11027	88888	88888	88888	88888	88888	88888	88888
11026	10	11017	11021	11023	88888	88888	88888	88888	88888	88888	88888
11027	10	11020	11025	11015	88888	88888	88888	88888	88888	88888	88888
11028	10	11019	88888	88888	88888	88888	88888	88888	88888	88888	88888
11029	10	11019	11028	11017	11026	88888	88888	88888	88888	88888	88888
11030	10	11003	11006	11008	88888	88888	88888	88888	88888	88888	88888
11101	11	11102	11105	11106	11107	11108	11109	11110	11111	11113	88888
11102	11	11104	11106	11107	11110	11113	88888	88888	88888	88888	88888
11103	11	11101	11106	11108	11109	11110	11111	88888	88888	88888	88888
11104	11	11102	11107	11109	11113	88888	88888	88888	88888	88888	88888
11105	11	11112	88888	88888	88888	88888	88888	88888	88888	88888	88888
11106	11	11103	11107	11108	11109	11110	11101	11102	11104	11111	11113
11107	11	11106	11102	11110	88888	88888	88888	88888	88888	88888	88888
11108	11	11103	11106	11109	11111	88888	88888	88888	88888	88888	88888
11109	11	11103	11106	11108	11110	11111	11101	88888	88888	88888	88888
11110	11	11101	11102	11103	11104	11106	11117	11108	11111	11113	88888
11111	11	11103	11109	11106	88888	88888	88888	88888	88888	88888	88888
11112	11	11105	11102	11111	11110	88888	88888	88888	88888	88888	88888
11113	11	11101	11102	11104	11107	11110	88888	88888	88888	88888	88888
11114	11	11116	11123	11124	88888	88888	88888	88888	88888	88888	88888
11115	11	11121	11120	11125	11119	11128	11127	88888	88888	88888	88888
11116	11	11124	11123	11114	88888	88888	88888	88888	88888	88888	88888
11117	11	11118	11119	11104	11106	11111	11126	11127	11130	88888	88888
11118	11	11117	11114	11130	11127	88888	88888	88888	88888	88888	88888
11119	11	11126	11120	88888	88888	88888	88888	88888	88888	88888	88888
11120	11	11115	11125	11127	88888	88888	88888	88888	88888	88888	88888
11121	11	11115	11119	11112	11118	88888	88888	88888	88888	88888	88888
11122	11	11116	11119	11123	88888	88888	88888	88888	88888	88888	88888
11123	11	11124	11116	11114	88888	88888	88888	88888	88888	88888	88888
11124	11	11114	11116	11123	88888	88888	88888	88888	88888	88888	88888
11125	11	11120	11127	11121	11115	88888	88888	88888	88888	88888	88888
11126	11	11130	11127	88888	88888	88888	88888	88888	88888	88888	88888
11127	11	11120	11125	11115	11121	11126	11130	88888	88888	88888	88888
11128	11	11121	11114	11120	11125	88888	88888	88888	88888	88888	88888
11129	11	11125	88888	88888	88888	88888	88888	88888	88888	88888	88888
11130	11	88888	88888	88888	88888	88888	88888	88888	88888	88888	88888
11131	11	11112	88888	88888	88888	88888	88888	88888	88888	88888	88888
11301	13	11310	11307	11309	88888	88888	88888	88888	88888	88888	88888
11302	13	11308	11310	11301	88888	88888	88888	88888	88888	88888	88888
11303	13	11308	11309	11311	88888	88888	88888	88888	88888	88888	88888
11304	13	88888	88888	88888	88888	88888	88888	88888	88888	88888	88888
11305	13	11306	88888	88888	88888	88888	88888	88888	88888	88888	88888
11306	13	88888	88888	88888	88888	88888	88888	88888	88888	88888	88888
11307	13	88888	88888	88888	88888	88888	88888	88888	88888	88888	88888
11308	13	11303	88888	88888	88888	88888	88888	88888	88888	88888	88888
11309	13	11311	11307	11303	11301	11308	88888	88888	88888	88888	88888
11310	13	11301	11307	88888	88888	88888	88888	88888	88888	88888	88888
11311	13	11303	11309	88888	88888	88888	88888	88888	88888	88888	88888
11312	13	88888	88888	88888	88888	88888	88888	88888	88888	88888	88888
11313	13	11306	88888	88888	88888	88888	88888	88888	88888	88888	88888
11314	13	88888	88888	88888	88888	88888	88888	88888	88888	88888	88888
11315	13	11323	11321	88888	88888	88888	88888	88888	88888	88888	88888
11316	13	11315	11324	11325	88888	88888	88888	88888	88888	88888	88888
11317	13	88888	88888	88888	88888	88888	88888	88888	88888	88888	88888
11318	13	88888	88888	88888	88888	88888	88888	88888	88888	88888	88888
11319	13	88888	88888	88888	88888	88888	88888	88888	88888	88888	88888
11320	13	11325	11328	11329	11330	88888	88888	88888	88888	88888	88888
11321	13	88888	88888	88888	88888	88888	88888	88888	88888	88888	88888
11322	13	11326	11313	88888	88888	88888	88888	88888	88888	88888	88888
11323	13	88888	88888	88888	88888	88888	88888	88888	88888	88888	88888
11324	13	11315	11325	11316	88888	88888	88888	88888	88888	88888	88888
11325	13	11324	11316	11315	88888	88888	88888	88888	88888	88888	88888
11326	13	11313	11320	11322	88888	88888	88888	88888	88888	88888	88888
11327	13	88888	88888	88888	88888	88888	88888	88888	88888	88888	88888
11328	13	11317	88888	88888	88888	88888	88888	88888	88888	88888	88888
11329	13	11330	11329	11319	11320	88888	88888	88888	88888	88888	88888
11330	13	11329	11328	11319	11318	88888	88888	88888	88888	88888	88888
11401	14	11412	11406	11407	11414	11405	11409	88888	88888	88888	88888
11402	14	88888	88888	88888	88888	88888	88888	88888	88888	88888	88888
11403	14	11410	11408	88888	88888	88888	88888	88888	88888	88888	88888
11404	14	11401	11406	11407	11408	11409	11412	88888	88888	88888	88888
11405	14	11412	11407	11408	11401	88888	88888	88888	88888	88888	88888
11406	14	11401	11404	11405	11407	11412	11411	11413	11409	11408	88888
11407	14	11401	11412	11409	11404	88888	88888	88888	88888	88888	88888
11408	14	11403	11404	11409	11410	11411	11413	88888	88888	88888	88888
11409	14	11406	11407	11412	11404	11401	88888	88888	88888	88888	88888
11410	14	11403	88888	88888	88888	88888	88888	88888	88888	88888	88888
11411	14	11413	11408	88888	88888	88888	88888	88888	88888	88888	88888
11412	14	11401	11404	11405	11406	11407	11409	88888	88888	88888	88888
11413	14	11411	11408	88888	88888	88888	88888	88888	88888	88888	88888
11414	14	11425	88888	88888	88888	88888	88888	88888	88888	88888	88888
11415	14	11414	11419	11427	11425	88888	88888	88888	88888	88888	88888
11416	14	11429	11426	11428	88888	88888	88888	88888	88888	88888	88888
11417	14	88888	88888	88888	88888	88888	88888	88888	88888	88888	88888
11418	14	11420	88888	88888	88888	88888	88888	88888	88888	88888	88888
11419	14	11424	11425	11426	11427	88888	88888	88888	88888	88888	88888
11420	14	11418	88888	88888	88888	88888	88888	88888	88888	88888	88888
11421	14	11423	11428	11415	88888	88888	88888	88888	88888	88888	88888
11422	14	11419	88888	88888	88888	88888	88888	88888	88888	88888	88888
11423	14	11421	88888	88888	88888	88888	88888	88888	88888	88888	88888
11424	14	11426	11419	11427	11422	88888	88888	88888	88888	88888	88888
11425	14	11414	11427	11419	11415	88888	88888	88888	88888	88888	88888
11426	14	11419	11427	11424	11429	11415	11428	11414	88888	88888	88888
11427	14	11414	11419	11422	11424	11425	11426	11429	88888	88888	88888
11428	14	11429	11426	11416	11422	88888	88888	88888	88888	88888	88888
11429	14	11416	11426	11428	88888	88888	88888	88888	88888	88888	88888
21501	15	21507	21520	88888	88888	88888	88888	88888	88888	88888	88888
21502	15	21504	21516	88888	88888	88888	88888	88888	88888	88888	88888
21503	15	21520	21510	88888	88888	88888	88888	88888	88888	88888	88888
21504	15	21502	21509	21512	21513	21515	21516	21525	88888	88888	88888
21505	15	21520	21517	21507	21523	88888	88888	88888	88888	88888	88888
21506	15	21508	21518	21519	88888	88888	88888	88888	88888	88888	88888
21507	15	21501	21510	88888	88888	88888	88888	88888	88888	88888	88888
21508	15	21506	21518	21519	88888	88888	88888	88888	88888	88888	88888
21509	15	21512	21513	21516	88888	88888	88888	88888	88888	88888	88888
21510	15	21501	21503	21507	21514	21517	21520	21521	21522	21523	21524
21511	15	88888	88888	88888	88888	88888	88888	88888	88888	88888	88888
21512	15	21502	21504	21509	21513	21515	21516	21525	88888	88888	88888
21513	15	21509	21512	21515	21516	21525	88888	88888	88888	88888	88888
21514	15	21524	88888	88888	88888	88888	88888	88888	88888	88888	88888
21515	15	21512	21513	21509	21516	21525	88888	88888	88888	88888	88888
21516	15	21509	21512	21504	21513	21525	88888	88888	88888	88888	88888
21517	15	21522	88888	88888	88888	88888	88888	88888	88888	88888	88888
21518	15	21519	88888	88888	88888	88888	88888	88888	88888	88888	88888
21519	15	21506	21508	21509	21518	88888	88888	88888	88888	88888	88888
21520	15	21501	21507	88888	88888	88888	88888	88888	88888	88888	88888
21521	15	21524	21507	21510	88888	88888	88888	88888	88888	88888	88888
21522	15	21505	21507	21517	21520	21523	88888	88888	88888	88888	88888
21523	15	21517	21522	21520	88888	88888	88888	88888	88888	88888	88888
21524	15	21507	21510	21521	21522	88888	88888	88888	88888	88888	88888
21525	15	21512	21513	21514	21515	21516	21518	21520	21526	88888	88888
21526	15	88888	88888	88888	88888	88888	88888	88888	88888	88888	88888
21601	16	21617	21605	21614	21615	88888	88888	88888	88888	88888	88888
21602	16	21601	21606	21611	21621	88888	88888	88888	88888	88888	88888
21603	16	21609	21616	21625	21626	88888	88888	88888	88888	88888	88888
21604	16	21605	88888	88888	88888	88888	88888	88888	88888	88888	88888
21605	16	21601	21604	21614	88888	88888	88888	88888	88888	88888	88888
21606	16	21611	88888	88888	88888	88888	88888	88888	88888	88888	88888
21607	16	21616	21625	21626	21628	88888	88888	88888	88888	88888	88888
21608	16	21606	21611	21602	21620	21617	21601	88888	88888	88888	88888
21609	16	21625	21626	21607	21603	88888	88888	88888	88888	88888	88888
21610	16	21604	21620	21624	88888	88888	88888	88888	88888	88888	88888
21611	16	21602	21606	21605	21601	21615	21617	88888	88888	88888	88888
21612	16	21627	21609	21616	21628	21626	21618	88888	88888	88888	88888
21613	16	21619	21622	88888	88888	88888	88888	88888	88888	88888	88888
21614	16	21601	21604	21605	21606	21607	21610	21615	21617	21624	88888
21615	16	21602	21604	21605	21606	21611	88888	88888	88888	88888	88888
21616	16	21603	21609	21626	21627	21625	88888	88888	88888	88888	88888
21617	16	21601	21605	21611	88888	88888	88888	88888	88888	88888	88888
21618	16	21616	21607	21609	21626	88888	88888	88888	88888	88888	88888
21619	16	21622	21613	21623	88888	88888	88888	88888	88888	88888	88888
21620	16	21604	21610	21608	21624	88888	88888	88888	88888	88888	88888
21621	16	21602	21611	88888	88888	88888	88888	88888	88888	88888	88888
21622	16	21613	21619	21623	21627	21618	88888	88888	88888	88888	88888
21623	16	21627	21622	88888	88888	88888	88888	88888	88888	88888	88888
21624	16	21610	88888	88888	88888	88888	88888	88888	88888	88888	88888
21625	16	21603	21607	21609	21616	21618	21626	21627	21628	88888	88888
21626	16	21603	21607	21609	21616	21618	21625	21627	21628	88888	88888
21627	16	21623	21623	88888	88888	88888	88888	88888	88888	88888	88888
21628	16	21616	21603	21626	21627	88888	88888	88888	88888	88888	88888
21701	17	88888	88888	88888	88888	88888	88888	88888	88888	88888	88888
21702	17	21703	21706	21707	21708	21711	21715	21718	21719	21721	21722
21703	17	21826	21718	21723	21722	21721	21715	21711	21708	21707	21706
21704	17	21721	88888	88888	88888	88888	88888	88888	88888	88888	88888
21705	17	21704	21712	21721	21703	21717	21710	88888	88888	88888	88888
21706	17	21703	21722	88888	88888	88888	88888	88888	88888	88888	88888
21707	17	88888	88888	88888	88888	88888	88888	88888	88888	88888	88888
21708	17	88888	88888	88888	88888	88888	88888	88888	88888	88888	88888
21709	17	88888	88888	88888	88888	88888	88888	88888	88888	88888	88888
21710	17	21704	21705	21712	21713	21720	21721	21723	88888	88888	88888
21711	17	21708	21718	21719	21722	88888	88888	88888	88888	88888	88888
21712	17	21705	88888	88888	88888	88888	88888	88888	88888	88888	88888
21713	17	21723	21710	21712	88888	88888	88888	88888	88888	88888	88888
21714	17	88888	88888	88888	88888	88888	88888	88888	88888	88888	88888
21715	17	21724	88888	88888	88888	88888	88888	88888	88888	88888	88888
21716	17	88888	88888	88888	88888	88888	88888	88888	88888	88888	88888
21717	17	21723	21721	88888	88888	88888	88888	88888	88888	88888	88888
21718	17	21707	21711	21715	21708	21719	21726	88888	88888	88888	88888
21719	17	21702	21703	21706	21707	21708	21709	21711	21714	21715	21716
21720	17	21721	21723	21705	21704	21710	88888	88888	88888	88888	88888
21721	17	88888	88888	88888	88888	88888	88888	88888	88888	88888	88888
21722	17	21708	88888	88888	88888	88888	88888	88888	88888	88888	88888
21723	17	21713	21710	21704	21720	88888	88888	88888	88888	88888	88888
21724	17	21715	21725	88888	88888	88888	88888	88888	88888	88888	88888
21725	17	21726	21719	21708	21706	21718	21817	21812	88888	88888	88888
21726	17	21719	21708	21703	21718	21702	88888	88888	88888	88888	88888
21801	18	21806	21807	21815	21821	21823	21826	88888	88888	88888	88888
21802	18	21806	21811	88888	88888	88888	88888	88888	88888	88888	88888
21803	18	21819	88888	88888	88888	88888	88888	88888	88888	88888	88888
21804	18	21822	21817	21816	88888	88888	88888	88888	88888	88888	88888
21805	18	21804	88888	88888	88888	88888	88888	88888	88888	88888	88888
21806	18	21807	21815	21821	21823	21827	21801	88888	88888	88888	88888
21807	18	21806	21815	21821	21823	21826	88888	88888	88888	88888	88888
21808	18	21804	21805	21812	21816	21817	21822	88888	88888	88888	88888
21809	18	21804	21812	21813	21822	88888	88888	88888	88888	88888	88888
21810	18	21806	21827	21807	21821	21801	21826	88888	88888	88888	88888
21811	18	21802	88888	88888	88888	88888	88888	88888	88888	88888	88888
21812	18	21816	21808	88888	88888	88888	88888	88888	88888	88888	88888
21813	18	21808	21804	21803	21819	88888	88888	88888	88888	88888	88888
21814	18	88888	88888	88888	88888	88888	88888	88888	88888	88888	88888
21815	18	82182	2182	32182	68888	88888	88888	88888	88888	88888	88888
21816	18	21803	21804	21805	21808	21812	21813	21815	21817	21819	21822
21817	18	21822	21804	21805	21821	21816	88888	88888	88888	88888	88888
21818	18	88888	88888	88888	88888	88888	88888	88888	88888	88888	88888
21819	18	21803	21824	21825	88888	88888	88888	88888	88888	88888	88888
21820	18	21806	21815	21823	21807	21805	88888	88888	88888	88888	88888
21821	18	21807	21806	21801	88888	88888	88888	88888	88888	88888	88888
21822	18	21804	21805	21812	21816	21819	88888	88888	88888	88888	88888
21823	18	21815	21820	21826	21806	21801	21807	21821	88888	88888	88888
21824	18	21825	88888	88888	88888	88888	88888	88888	88888	88888	88888
21825	18	21824	21803	21819	88888	88888	88888	88888	88888	88888	88888
21826	18	21806	21815	21823	88888	88888	88888	88888	88888	88888	88888
21827	18	88888	88888	88888	88888	88888	88888	88888	88888	88888	88888
32001	20	32020	32021	32027	32019	32006	32002	32024	88888	88888	88888
32002	20	32006	32016	32024	88888	88888	88888	88888	88888	88888	88888
32003	20	32006	32008	32014	32015	88888	88888	88888	88888	88888	88888
32004	20	32015	32010	32012	88888	88888	88888	88888	88888	88888	88888
32005	20	32028	32007	88888	88888	88888	88888	88888	88888	88888	88888
32006	20	32002	32003	32016	32025	88888	88888	88888	88888	88888	88888
32007	20	32028	32005	32011	32023	88888	88888	88888	88888	88888	88888
32008	20	32003	32025	88888	88888	88888	88888	88888	88888	88888	88888
32009	20	32021	32024	32025	32006	32016	32002	32003	88888	88888	88888
32010	20	32015	88888	88888	88888	88888	88888	88888	88888	88888	88888
32011	20	32028	32007	32010	32017	88888	88888	88888	88888	88888	88888
32012	20	32004	32018	32022	88888	88888	88888	88888	88888	88888	88888
32013	20	32012	32010	32018	32015	32022	88888	88888	88888	88888	88888
32014	20	32025	32020	32019	88888	88888	88888	88888	88888	88888	88888
32015	20	32010	32004	32012	32028	88888	88888	88888	88888	88888	88888
32016	20	32002	32006	32025	88888	88888	88888	88888	88888	88888	88888
32017	20	32013	32026	88888	88888	88888	88888	88888	88888	88888	88888
32018	20	32004	32017	32029	32030	32031	88888	88888	88888	88888	88888
32019	20	32027	32020	88888	88888	88888	88888	88888	88888	88888	88888
32020	20	32001	32002	32006	32014	32021	32024	32025	32027	32019	88888
32021	20	32009	32001	32027	32002	32006	32024	88888	88888	88888	88888
32022	20	32026	32030	32015	32004	32012	88888	88888	88888	88888	88888
32023	20	32005	32007	32010	32011	32013	32015	32017	32022	32026	32028
32024	20	32001	32002	32006	32008	32009	32016	32019	32020	32021	32027
32025	20	32002	32008	32014	88888	88888	88888	88888	88888	88888	88888
32026	20	32007	32010	32011	32012	32013	32015	32017	32018	32022	32023
32027	20	32019	88888	88888	88888	88888	88888	88888	88888	88888	88888
32028	20	32010	88888	88888	88888	88888	88888	88888	88888	88888	88888
32029	20	32004	32010	32012	32023	32026	32030	88888	88888	88888	88888
32030	20	32029	88888	88888	88888	88888	88888	88888	88888	88888	88888
32031	20	32017	32018	32030	88888	88888	88888	88888	88888	88888	88888
32101	21	32103	32110	32116	32120	88888	88888	88888	88888	88888	88888
32102	21	32106	32107	32108	32122	32119	32114	88888	88888	88888	88888
32103	21	32101	32110	32104	32120	32113	32117	32123	88888	88888	88888
32104	21	32105	88888	88888	88888	88888	88888	88888	88888	88888	88888
32105	21	32106	32119	32102	32109	88888	88888	88888	88888	88888	88888
32106	21	32102	32109	32114	88888	88888	88888	88888	88888	88888	88888
32107	21	32122	32106	32114	88888	88888	88888	88888	88888	88888	88888
32108	21	32102	32119	32115	32105	88888	88888	88888	88888	88888	88888
32109	21	32118	32111	32121	88888	88888	88888	88888	88888	88888	88888
32110	21	32101	32103	32116	88888	88888	88888	88888	88888	88888	88888
32111	21	32118	32109	32121	88888	88888	88888	88888	88888	88888	88888
32112	21	32120	32123	88888	88888	88888	88888	88888	88888	88888	88888
32113	21	32103	32117	88888	88888	88888	88888	88888	88888	88888	88888
32114	21	32101	32106	32107	32118	32122	32110	88888	88888	88888	88888
32115	21	32119	32102	32108	88888	88888	88888	88888	88888	88888	88888
32116	21	32101	32110	32103	88888	88888	88888	88888	88888	88888	88888
32117	21	32101	32103	32110	32113	88888	88888	88888	88888	88888	88888
32118	21	32111	32121	32109	88888	88888	88888	88888	88888	88888	88888
32119	21	32102	32108	32115	88888	88888	88888	88888	88888	88888	88888
32120	21	32101	32110	32123	88888	88888	88888	88888	88888	88888	88888
32121	21	32111	32109	32118	88888	88888	88888	88888	88888	88888	88888
32122	21	32106	32107	32118	88888	88888	88888	88888	88888	88888	88888
32123	21	88888	88888	88888	88888	88888	88888	88888	88888	88888	88888
32201	22	32206	32212	32216	32221	88888	88888	88888	88888	88888	88888
32202	22	32202	88888	88888	88888	88888	88888	88888	88888	88888	88888
32203	22	32208	32210	32217	32219	32220	88888	88888	88888	88888	88888
32204	22	32220	32210	32208	88888	88888	88888	88888	88888	88888	88888
32205	22	32202	32203	32216	32223	88888	88888	88888	88888	88888	88888
32206	22	32201	32221	88888	88888	88888	88888	88888	88888	88888	88888
32207	22	32201	32202	32205	32211	32212	32216	32217	32218	32222	32223
32208	22	32210	32220	32204	32203	32202	88888	88888	88888	88888	88888
32209	22	32222	32214	32215	32202	88888	88888	88888	88888	88888	88888
32210	22	32208	32220	32204	88888	88888	88888	88888	88888	88888	88888
32211	22	32221	32207	88888	88888	88888	88888	88888	88888	88888	88888
32212	22	32202	32201	32216	88888	88888	88888	88888	88888	88888	88888
32213	22	32219	32215	32220	32202	88888	88888	88888	88888	88888	88888
32214	22	32219	32209	32213	32222	88888	88888	88888	88888	88888	88888
32215	22	32219	32213	32217	88888	88888	88888	88888	88888	88888	88888
32216	22	32201	32205	32210	32212	32220	32223	88888	88888	88888	88888
32217	22	32215	32213	32219	88888	88888	88888	88888	88888	88888	88888
32218	22	32209	32206	88888	88888	88888	88888	88888	88888	88888	88888
32219	22	32215	32213	88888	88888	88888	88888	88888	88888	88888	88888
32220	22	32204	32208	32210	88888	88888	88888	88888	88888	88888	88888
32221	22	32201	32204	32211	32212	32216	88888	88888	88888	88888	88888
32222	22	32209	32207	32214	88888	88888	88888	88888	88888	88888	88888
32223	22	32205	32216	88888	88888	88888	88888	88888	88888	88888	88888
42301	23	42316	42313	42304	42323	42321	42322	42307	42310	88888	88888
42302	23	42313	42304	42305	42323	88888	88888	88888	88888	88888	88888
42303	23	42315	42304	42324	42305	88888	88888	88888	88888	88888	88888
42304	23	42302	42312	42323	88888	88888	88888	88888	88888	88888	88888
42305	23	42301	42302	42304	42307	42313	42323	88888	88888	88888	88888
42306	23	42320	42319	42318	42317	42314	42311	42309	88888	88888	88888
42307	23	42322	42316	42321	42310	42313	88888	88888	88888	88888	88888
42308	23	42309	42319	42324	88888	88888	88888	88888	88888	88888	88888
42309	23	42312	42320	42317	42319	88888	88888	88888	88888	88888	88888
42310	23	42316	42321	42322	88888	88888	88888	88888	88888	88888	88888
42311	23	42324	42320	42319	42318	42317	42314	42309	42306	88888	88888
42312	23	42319	42309	88888	88888	88888	88888	88888	88888	88888	88888
42313	23	42301	42302	42304	42307	88888	88888	88888	88888	88888	88888
42314	23	42317	88888	88888	88888	88888	88888	88888	88888	88888	88888
42315	23	42303	42323	42321	42319	88888	88888	88888	88888	88888	88888
42316	23	42301	42307	42310	42321	42322	88888	88888	88888	88888	88888
42317	23	42311	42319	42324	88888	88888	88888	88888	88888	88888	88888
42318	23	42310	42319	42317	42309	88888	88888	88888	88888	88888	88888
42319	23	42306	42308	42309	42311	42312	42314	42317	42318	42320	42324
42320	23	42306	42308	42309	42311	42312	42314	42317	42319	42324	88888
42321	23	42310	42316	42322	88888	88888	88888	88888	88888	88888	88888
42322	23	42301	42307	42310	42316	42321	88888	88888	88888	88888	88888
42323	23	42304	42301	42313	42302	88888	88888	88888	88888	88888	88888
42324	23	42319	42308	88888	88888	88888	88888	88888	88888	88888	88888
42401	24	42419	42405	88888	88888	88888	88888	88888	88888	88888	88888
42402	24	42403	42408	42412	42409	88888	88888	88888	88888	88888	88888
42403	24	42408	42409	42412	42402	88888	88888	88888	88888	88888	88888
42404	24	42401	42405	42419	88888	88888	88888	88888	88888	88888	88888
42405	24	42401	42410	42411	42417	42418	42424	88888	88888	88888	88888
42406	24	42404	88888	88888	88888	88888	88888	88888	88888	88888	88888
42407	24	42402	42414	42415	42420	42421	42423	88888	88888	88888	88888
42408	24	42402	42403	42409	42412	88888	88888	88888	88888	88888	88888
42409	24	42402	42403	42408	42412	42414	42420	88888	88888	88888	88888
42410	24	42405	88888	88888	88888	88888	88888	88888	88888	88888	88888
42411	24	42417	42405	42424	42410	88888	88888	88888	88888	88888	88888
42412	24	42402	42403	42408	42409	88888	88888	88888	88888	88888	88888
42413	24	42416	42411	42418	42405	42419	88888	88888	88888	88888	88888
42414	24	42402	42407	42409	42420	42421	42423	88888	88888	88888	88888
42415	24	42407	42423	42421	42414	88888	88888	88888	88888	88888	88888
42416	24	42413	42417	42405	88888	88888	88888	88888	88888	88888	88888
42417	24	42405	42410	42411	42418	42424	88888	88888	88888	88888	88888
42418	24	42417	42413	42416	42424	88888	88888	88888	88888	88888	88888
42419	24	42401	42404	88888	88888	88888	88888	88888	88888	88888	88888
42420	24	42414	42421	42412	88888	88888	88888	88888	88888	88888	88888
42421	24	42407	42414	42423	42412	88888	88888	88888	88888	88888	88888
42422	24	42415	42423	88888	88888	88888	88888	88888	88888	88888	88888
42423	24	42407	42408	42412	42414	42415	42421	88888	88888	88888	88888
42424	24	42401	42404	42405	42410	42411	42417	42418	42419	88888	88888
42601	26	88888	88888	88888	88888	88888	88888	88888	88888	88888	88888
42602	26	42603	42608	42609	42618	42620	88888	88888	88888	88888	88888
42603	26	42620	42617	42609	42602	88888	88888	88888	88888	42620	42617
42604	26	42606	42610	42614	88888	88888	88888	88888	88888	88888	88888
42605	26	42601	42611	42612	42623	88888	88888	88888	88888	88888	88888
42606	26	42610	42604	42614	88888	88888	88888	88888	88888	88888	88888
42607	26	88888	88888	88888	88888	88888	88888	88888	88888	88888	88888
42608	26	42602	42604	42606	88888	88888	88888	88888	88888	88888	88888
42609	26	42602	42603	42617	42620	88888	88888	88888	88888	88888	88888
42610	26	42604	42606	42614	42609	42602	88888	88888	88888	88888	88888
42611	26	42601	42605	42612	42619	42622	42623	88888	88888	88888	88888
42612	26	42601	42605	42611	42619	42623	42622	88888	88888	88888	88888
42613	26	42616	88888	88888	88888	88888	88888	88888	88888	88888	88888
42614	26	88888	88888	88888	88888	88888	88888	88888	88888	88888	88888
42615	26	42607	42624	42625	42622	88888	88888	88888	88888	88888	88888
42616	26	42612	42625	88888	88888	88888	88888	88888	88888	88888	88888
42617	26	42603	42609	42620	42602	88888	88888	88888	88888	88888	88888
42618	26	88888	88888	88888	88888	88888	88888	88888	88888	88888	88888
42619	26	88888	88888	88888	88888	88888	88888	88888	88888	88888	88888
42620	26	42603	42609	42617	88888	88888	88888	88888	88888	88888	88888
42621	26	88888	88888	88888	88888	88888	88888	88888	88888	88888	88888
42622	26	88888	88888	88888	88888	88888	88888	88888	88888	88888	88888
42623	26	88888	88888	88888	88888	88888	88888	88888	88888	88888	88888
42624	26	88888	88888	88888	88888	88888	88888	88888	88888	88888	88888
42625	26	88888	88888	88888	88888	88888	88888	88888	88888	88888	88888
42701	27	42702	42704	42706	42719	42720	42713	42710	42709	42714	88888
42702	27	42701	42704	42706	42709	42714	42719	42720	88888	88888	88888
42703	27	42715	42716	42717	42721	42722	42704	42706	42720	88888	88888
42704	27	42706	42721	42713	42719	42701	42702	88888	88888	88888	88888
42705	27	42723	42719	42704	42710	88888	88888	88888	88888	88888	88888
42706	27	42720	42704	88888	88888	88888	88888	88888	88888	88888	88888
42707	27	42708	42711	42718	42724	88888	88888	88888	88888	88888	88888
42708	27	42724	42718	42711	42707	88888	88888	88888	88888	88888	88888
42709	27	42701	42713	42719	42720	88888	88888	88888	88888	88888	88888
42710	27	88888	88888	88888	88888	88888	88888	88888	88888	88888	88888
42711	27	42708	42718	42724	88888	88888	88888	88888	88888	88888	88888
42712	27	42718	88888	88888	88888	88888	88888	88888	88888	88888	88888
42713	27	42701	42702	42704	42706	42709	42719	42720	42714	88888	88888
42714	27	42720	88888	88888	88888	88888	88888	88888	88888	88888	88888
42715	27	42702	42722	42716	42717	88888	88888	88888	88888	88888	88888
42716	27	42703	42717	42721	88888	88888	88888	88888	88888	88888	88888
42717	27	42703	42715	42716	42721	42723	88888	88888	88888	88888	88888
42718	27	42707	42708	42711	42702	42704	88888	88888	88888	88888	88888
42719	27	42701	42713	42720	42704	88888	88888	88888	88888	88888	88888
42720	27	42714	88888	88888	88888	88888	88888	88888	88888	88888	88888
42721	27	42703	42715	42716	42717	42722	88888	88888	88888	88888	88888
42722	27	42703	42715	42716	42717	42721	88888	88888	88888	88888	88888
42723	27	42705	42701	42702	42719	42710	42713	88888	88888	88888	88888
42724	27	42724	42708	42711	42718	88888	88888	88888	88888	88888	88884
