# Supplementary material for: Social contagion of academic behavior: Comparing social networks of close friends and admired peers
Source: PLoS One. 2022 Mar 24;17(3):e0265385. doi: 10.1371/journal.pone.0265385 (PMC8947254; doi:10.1371/journal.pone.0265385)
Supplement: S1 Data — (XLSX) [file pone.0265385.s003.xlsx]

## Sheet: friends
FRIENDS	Wave 1									Wave 2
class	class size	n of edge	n of dyad	density	reciprocity	transitivity	centality_indegree	centrality_outdegree		n of edge	n of dyad	density	reciprocity	transitivity	centality_indegree	centrality_outdegree
1	26	95	650	0.15	0.86	0.51	0.18	0.18		87	650	0.13	0.87	0.62	0.19	0.19
2	28	93	756	0.12	0.92	0.17	0.1	0.22		106	756	0.14	0.85	0.46	0.24	0.05
3	28	87	756	0.12	0.94	0.61	0.07	0.07		75	756	0.1	0.94	0.63	0.09	0.17
4	28	87	756	0.12	0.89	0.46	0.11	0.19		76	756	0.1	0.93	0.62	0.09	0.16
5	31	141	930	0.15	0.88	0.46	0.15	0.19		97	930	0.1	0.92	0.55	0.1	0.2
6	30	104	870	0.12	0.9	0.47	0.09	0.23		87	870	0.1	0.92	0.53	0.18	0.25
7	31	102	930	0.11	0.89	0.41	0.16	0.16		129	930	0.13	0.89	0.54	0.16	0.2
8	30	64	870	0.07	0.93	0.6	0.14	0.14		49	870	0.06	0.94	0.45	0.05	0.12
9	29	63	812	0.08	0.91	0.41	0.07	0.25		101	812	0.12	0.94	0.57	0.09	0.2
10	26	126	650	0.19	0.88	0.54	0.13	0.21		92	650	0.14	0.89	0.59	0.14	0.27
11	28	132	756	0.17	0.89	0.59	0.16	0.2		112	756	0.15	0.87	0.54	0.15	0.19
12	26	176	650	0.27	0.72	0.31	0.29	0.04		84	650	0.13	0.82	0.12	0.24	0.07
13	27	135	702	0.19	0.88	0.44	0.24	0.2		92	702	0.13	0.86	0.56	0.18	0.26
14	31	128	930	0.14	0.9	0.46	0.1	0.2		133	930	0.14	0.84	0.48	0.13	0.2
15	23	107	506	0.21	0.86	0.49	0.16	0.25		76	506	0.15	0.89	0.5	0.13	0.18
16	23	109	506	0.22	0.79	0.49	0.15	0.25		82	506	0.16	0.87	0.41	0.12	0.3
17	24	114	552	0.21	0.74	0.74	0.19	0.19		111	552	0.2	0.85	0.58	0.24	0.24
18	24	75	552	0.14	0.89	0.47	0.13	0.22		97	552	0.18	0.89	0.56	0.18	0.18
19	25	90	600	0.15	0.91	0.62	0.15	0.28		57	600	0.1	0.91	0.64	0.12	0.16
20	24	114	552	0.21	0.85	0.58	0.24	0.15		102	552	0.18	0.85	0.58	0.17	0.22
Sum	542	2142	14286	3.14	17.43	9.83	3.01	3.82		1845	14286	2.64	17.74	10.53	2.99	3.81
Average	27.1	107.1	714.3	0.157	0.8715	0.4915	0.1505	0.191		92.25	714.3	0.132	0.887	0.5265	0.1495	0.1905

## Sheet: admire
Admired	Wave 1									Wave 2								network change
class	class size	n of edge	n of dyad	density	reciprocity	transitivity	centality_indegree	centrality_outdegree		n of edge	n of dyad	density	reciprocity	transitivity	centality_indegree	centrality_outdegree		creation	dissolution	maintenance
1	26	64	650	0.1	0.88	0.31	0.23	0.02		58	650	0.09	0.89	0.53	0.24	0.03		25	31	33
2	28	69	756	0.09	0.93	0.4	0.1	0.02		66	756	0.09	0.88	0.29	0.18	0.02		36	39	30
3	28	71	756	0.09	0.94	0.49	0.09	0.02		63	756	0.08	0.94	0.55	0.11	0.03		22	30	41
4	28	60	756	0.08	0.91	0.25	0.11	0.03		56	756	0.07	0.93	0.44	0.12	0.04		30	34	26
5	31	84	930	0.09	0.91	0.38	0.22	0.01		75	930	0.08	0.93	0.53	0.12	0.02		26	35	49
6	30	73	870	0.08	0.91	0.41	0.13	0.02		70	870	0.08	0.93	0.53	0.13	0.02		29	32	41
7	31	70	930	0.08	0.92	0.27	0.2	0.03		82	930	0.09	0.91	0.38	0.15	0.01		50	38	32
8	30	57	870	0.07	0.93	0.49	0.07	0.04		44	870	0.05	0.94	0.45	0.05	0.05		17	30	27
9	29	46	812	0.06	0.93	0.37	0.05	0.05		66	812	0.08	0.93	0.29	0.14	0.03		43	23	23
10	26	73	650	0.11	0.89	0.42	0.17	0.01		61	650	0.09	0.9	0.43	0.19	0.03		20	32	41
11	28	80	756	0.11	0.9	0.23	0.16	0.01		73	756	0.1	0.91	0.39	0.13	0.02		27	34	46
12	26	76	650	0.12	0.83	0.25	0.21	0.01		45	650	0.07	0.89	0.22	0.09	0.05		29	60	16
13	27	72	702	0.1	0.86	0.31	0.21	0.01		59	702	0.08	0.91	0.37	0.19	0.03		25	38	34
14	31	84	930	0.09	0.93	0.43	0.11	0.01		81	930	0.09	0.9	0.22	0.19	0.01		43	46	38
15	23	63	506	0.12	0.9	0.57	0.25	0.01		62	506	0.12	0.91	0.54	0.16	0.01		23	24	39
16	23	61	506	0.12	0.89	0.35	0.21	0.02		61	506	0.12	0.89	0.39	0.11	0.02		26	26	35
17	24	70	552	0.12	0.84	0.41	0.14	0.01		68	552	0.12	0.88	0.21	0.19	0.01		26	28	42
18	24	57	552	0.12	0.9	0.44	0.16	0.03		65	552	0.12	0.88	0.35	0.19	0.01		29	21	36
19	25	61	600	0.1	0.93	0.59	0.15	0.02		42	600	0.07	0.95	0.68	0.1	0.06		13	32	29
20	24	70	552	0.13	0.85	0.37	0.28	0.01		61	552	0.11	0.89	0.42	0.11	0.02		27	36	34
Sum	542	1361	14286	1.98	17.98	7.74	3.25	0.39		1258	14286	1.8	18.19	8.21	2.89	0.52		566	669	692
Mean	27.1	68.05	714.3	0.099	0.899	0.387	0.1625	0.0195		62.9	714.3	0.09	0.9095	0.4105	0.1445	0.026		28.3	33.45	34.6
